# Supplementary material for: Biosynthesis of the highly oxygenated tetracyclic core skeleton of Taxol
Source: Nat Commun. 2024 Mar 15;15:2339. doi: 10.1038/s41467-024-46583-3 (PMC10942993; doi:10.1038/s41467-024-46583-3)
Supplement: Supplementary file 4 — Supplementary Data 1 [file 41467_2024_46583_MOESM4_ESM.xlsx]

## Sheet: Sheet1
Supplementary Data 1. Summary of activities of characterized acyltransferases towards different taxoid compounds. Y means the activity of enzyme towards this compound has been characterized; N means it was failed to catalyze this compound by corresponding enzyme; U means the product of this enzyme towards the corresponding compound is unidentified; * means there is no report about this reaction. …
Enzyme	T5AT	TAX19	TAX6	TAX10	TAX14	TAX9	TAX7	TBT	AT5
Compound 1	*	*	*	*	*	*	*	*	*
Compound 2	Y(C5)	Y(C5)	N	N	N	N	*	*	*
Compound 3	*	*	*	*	*	*	*	*	*
Compound 4	*	*	*	*	*	*	*	*	*
Compound 5	U/Y(C5)	U	N	U	U	*	*	*	*
Compound 6	*	Y(C13)	*	*	*	*	*	*	*
Compound 7	*	*	*	*	*	*	*	*	*
Compound 8	*	Y(C5)	*	*	*	*	*	*	*
Compound 9	*	*	*	*	*	*	*	*	*
Compound 10	*	*	*	*	*	*	*	*	*
Compound 11	Y(C9, C10)	*	*	*	Y(C9, C10)	Y(C9, C10)	*	*	*
Compound 12	*	*	*	*	*	*	*	*	*
Compound 13	*	*	*	*	*	*	*	Y(C2)	Y(C7)
Compound 15	*	*	*	*	*	*	*	*	*
Compound 16	*	*	*	*	*	*	*	*	*
Compound 17	*	*	*	*	*	*	*	*	*
9,10,13-deacetyltaxusin	Y(C9, C10)	Y(C9, C10, C13)	Y(C9, C10)	N	U	U	*	*	*
Taxadien-5α,10β-diol	Y(C5)	Y (C5)	N	N	Y(C5)	*	*	*	*
Baccatin III	*	*	*	*	*	*	Y(C13)	*	*
10-Deacetylbaccatin III	N	N	Y(C10)	N	*	*	*	N	*
Taxadien-5α,9α,10β,13α-tetraol	Y(C9, C10)	Y(C5, C9, C10, C13)	Y(C9, C10)	N	N	N	*	*	*
Taxadien-2α,5α,10β-triol	U	Y(C5)	N	N	N	N	*	*	*
Taxadien-2α,5α-diol	N	U	N	N	N	N	*	N	*
N-Debenzoyl-(3'RS)-2'-deoxytaxol	*	*	*	Y(Side chain)	*	*	*	*	*
13-O-α-phenylalanoylbaccatin III	*	*	*	N	*	*	*	*	*
2-Debenzoyl-7,13-diacetylbaccatin III	*	*	*	*	*	*	*	Y(C2)	*
4-Deacetylbaccatin III	*	*	Y(C4)	*	*	*	*	*	*
13Ac-4-deacetylbaccatin III	*	*	Y(C4)	*	*	*	*	*	*
7-Acetyl-4-deacetylbaccatin III	*	*	N	*	*	*	*	*	*
7,13-Diacetyl-4-deacetylbaccatin III	*	*	N	*	*	*	*	*	*
Source	Ref. 1,2 and this study	Ref.1 and this study	Ref. 1,3,4	Ref. 1,5	Ref. 1,6	Ref. 6	Ref. 7	Ref. 8	This study
Supplemetary References
1. Chau, M., Walker, K., Long, R. & Croteau, R. Regioselectivity of taxoid-O-acetyltransferases: heterologous expression and characterization of a new taxadien-5alpha-ol-O-acetyltransferase. Archives of biochemistry and biophysics 430, 237-246 (2004).
2. Walker, K., Schoendorf, A. & Croteau, R. Molecular cloning of a taxa-4(20),11(12)-dien-5alpha-ol-O-acetyl transferase cDNA from Taxus and functional expression in Escherichia coli. Archives of biochemistry and biophysics 374, 371-380 (2000).
3. Ondari, M. E. & Walker, K. D. The Taxol Pathway 10-O-Acetyltransferase Shows Regioselective Promiscuity with the Oxetane Hydroxyl of 4-Deacetyltaxanes. Journal of the American Chemical Society 130, 17187-17194 (2008).
4. Walker, K. & Croteau, R. Molecular cloning of a 10-deacetylbaccatin III-10-O-acetyl transferase cDNA from Taxus and functional expression in Escherichia coli. Proceedings of the National Academy of Sciences of the United States of America 97, 583-587 (2000).
5. Walker, K., Long, R. & Croteau, R. The final acylation step in taxol biosynthesis: cloning of the taxoid C13-side-chain N-benzoyltransferase from Taxus. Proceedings of the National Academy of Sciences of the United States of America 99, 9166-9171 (2002).
6. Hampel, D., Mau, C. J. & Croteau, R. B. Taxol biosynthesis: Identification and characterization of two acetyl CoA:taxoid-O-acetyl transferases that divert pathway flux away from Taxol production. Archives of biochemistry and biophysics 487, 91-97 (2009).
7. Walker, K., Fujisaki, S., Long, R. & Croteau, R. Molecular cloning and heterologous expression of the C-13 phenylpropanoid side chain-CoA acyltransferase that functions in Taxol biosynthesis. Proceedings of the National Academy of Sciences of the United States of America 99, 12715-12720 (2002).
8.Walker, K. & Croteau, R. Taxol biosynthesis: molecular cloning of a benzoyl-CoA:taxane 2alpha-O-benzoyltransferase cDNA from taxus and functional expression in Escherichia coli. Proceedings of the National Academy of Sciences of the United States of America 97, 13591-13596 (2000).
