# Supplementary material for: Biosynthesis of the highly oxygenated tetracyclic core skeleton of Taxol
Source: Nat Commun. 2024 Mar 15;15:2339. doi: 10.1038/s41467-024-46583-3 (PMC10942993; doi:10.1038/s41467-024-46583-3)
Supplement: Supplementary file 5 — Supplementary Data 2 [file 41467_2024_46583_MOESM5_ESM.xlsx]

## Sheet: Sheet1
Supplementary Data 2: Primers used in this study
Name	Sequence	Function
YBD80-Up-F	GAGATGGTGCTTATCCTCAT	Strain construction
YBD80-Up-R	CTATCGAGATTGTATACGCT	Strain construction
YBD80-URA-F	GCTGGTCCTTGCCGACCAGCGTATACAATCTCGATAGCAGCTGAAGCTTCGTACGCTGC	Strain construction
YBD80-URA-R	TTTATAACGTTCGCTGCACTGGGGGCCAAGCACAGGCGCGTTGGCCGATTCATTAATGC	Strain construction
YBD80-Down-F	GCCTGTGCTTGGCCCCCAGTGC	Strain construction
YBD80-Down-R	TCATGAACCTGTTGGGAAGC	Strain construction
YT13OH-UP-F	ATGAGAGTAGCAAACGTAAGTCTAA	Strain construction
YT13OH-UP-R	ATATATCTAGATGCAGTAATATACACAGATTCCCTCACTATTTTTTACTGCGGAAGCGG	Strain construction
YT13OH-TDH3-F	TTTCCGCTTCCGCTTCCGCAGTAAAAAATAGTGAGGGAATCTGTGTATATTACTGCATC	Strain construction
YT13OH-TDH3-R	CAAATGGATGGTAGATATTTGAGAGATATTTGGTAAGTGAATTTACTTTAAATCTTGCA	Strain construction
YT13OH-TCPR-F	AATTTATTTAAATGCAAGATTTAAAGTAAATTCACTTACCAAATATCTCTCAAATATCT	Strain construction
YT13OH-TCPR-R	CAAAAAAAAAGTAAGAATTTTTGAAAATTCAATATAAATGCAAGCAAATTCTAATACTG	Strain construction
YT13OH-GAL101-F	GAAGCACCTTCAACAGTATTAGAATTTGCTTGCATTTATATTGAATTTTCAAAAATTCT	Strain construction
YT13OH-GAL101-R	GAAGGAGAAACTTCTAATTGTTTTAAAGCATCCATTATAGTTTTTTCTCCTTGACGTTA	Strain construction
YT13OH-T13-F	ATATACCTCTATACTTTAACGTCAAGGAGAAAAAACTATAATGGATGCTTTAAAACAAT	Strain construction
YT13OH-T13-R	TTCATTCTTCAGACTTAGTGATGATGGTGGTGATGAGATCTAGAATATAATTTAATAGG	Strain construction
YT13OH-GPM1t-F	ATTATATTCTAGATCTCATCACCACCATCATCACTAAGTCTGAAGAATGAATGATTTGA	Strain construction
YT13OH-GPM1t-R	GACTACCTTTCATCCTACATAAATAGACGCATATAAGTACGTATTCGAACTGCCCATTC	Strain construction
YT13OH-HIS-F	TTGCAAAGGGAAAAGCTGAATGGGCAGTTCGAATACGTACTTATATGCGTCTATTTATG	Strain construction
YT13OH-HIS-R	TTTTTTTCCAAAGTGACAGGTGCCCCGGGTAACCCAGTTCCACTCAACCCTATCTCGGT	Strain construction
YT13OH-DOWN-F	AATCAAAAGAATAGACCGAGATAGGGTTGAGTGGAACTGGGTTACCCGGGGCACCTGTC	Strain construction
YT13OH-DOWN-R	TTTCCTCTAATCAGGTTCCACC	Strain construction
YT10OH-GAL-R	GTACCAATAGATCTCAAAAAAATAAATGAATCCATTATAGTTTTTTCTCCTTGACGTTA	Strain construction
YT10OH-T10-F	TACCTCTATACTTTAACGTCAAGGAGAAAAAACTATAATGGATTCATTTATTTTTTTGA	Strain construction
YT10OH-T10-R	TTCATTCTTCAGACTTAGTGATGATGGTGGTGATGTGATCTAGGAAACAATTTAATAGA	Strain construction
YT10OH-GPM1t-F	ATTGTTTCCTAGATCACATCACCACCATCATCACTAAGTCTGAAGAATGAATGATTTGA	Strain construction
YT5AT-UP-F	atgagagtagcaaacgtaagtctaa	Strain construction
YT5AT-UP-R	AAAAAAGTAAGAATTTTTGAAAATTCAATATAA CTCACTATTTTTTACTGCGGAAGCGG	Strain construction
YT5AT-GAL101-F	tttccgcttccgcttccgcagtaaaaaatagtgag TTATATTGAATTTTCAAAAATTCT	Strain construction
YT5AT-GAL101-R	TCAATCAAGTTAACGTGCAAGTCAGTCTTTTCCAT TATAGTTTTTTCTCCTTGACGTTA	Strain construction
YT5AT-synT5AT-F	tatacctctatactttaacgtcaaggagaaaaaactataATGGAAAAGACTGACTTGCA	Strain construction
YT5AT-synT5AT-R	ATTCATTCTTCAGACTTAGTGATGATGGTGGTGATG AACTTTAGCAACATATTTTTTCA	Strain construction
YT5AT-GPM1t-F	atatgttgctaaagttcatcaccaccatcatcactaa GTCTGAAGAATGAATGATTTGA	Strain construction
YT5AT-GPM1t-R	GACTACCTTTCATCCTACATAAATAGACGCATATAAGTACG TATTCGAACTGCCCATTC	Strain construction
YT5AT-HIS-F	ttgcaaagggaaaagctgaatgggcagttcgaata CGTACTTATATGCGTCTATTTATG	Strain construction
YT5AT-HIS-R	TTTTTTTCCAAAGTGACAGGTGCCCCGGGTAACCCAGTTC CACTCAACCCTATCTCGGT	Strain construction
YT5AT-Down-F	aatcaaaagaatagaccgagatagggttgagtg GAACTGGGTTACCCGGGGCACCTGTC	Strain construction
YT5AT-Down-R	TTTCCTCTAATCAGGTTCCACC	Strain construction
YTAX19-GAL101-R	TTAACGTTCAAATCCTTCCAAACAGCATGTTCCATTATAGTTTTTTCTCCTTGACGTTA	Strain construction
YTAX19-synTAX19-F	atatacctctatactttaacgtcaaggagaaaaaactataATGGAACATGCTGTTTGGA	Strain construction
YTAX19-synTAX19-R	CATTCATTCTTCAGACTTAGTGATGATGGTGGTGATGAACAGCTGGAACATACTTGTTG	Strain construction
YTAX19-GPM1t-F	gtatgttccagctgttcatcaccaccatcatcactaaGTCTGAAGAATGAATGATTTGA	Strain construction
YTBT-GAL101-R	ACTCTTTCAATCATATCAACGTTGAATCTACCCATTATAGTTTTTTCTCCTTGACGTTA	Strain construction
YTBT-synTBT-F	TATACCTCTATACTTTAACGTCAAGGAGAAAAAACTATAATGGGTAGATTCAACGTTGA	Strain construction
YTBT-synTBT-R	ATTCATTCTTCAGACTTAGTGATGATGGTGGTGATGCAATTTAGAATTACAAATTTTAG	Strain construction
YTBT-GPM1t-F	TTGTAATTCTAAATTGCATCACCACCATCATCACTAAGTCTGAAGAATGAATGATTTGA	Strain construction
YAAE-UP-F	TGTTGGAATAGAAATCAACTATC	Strain construction
YAAE-UP-R	CAAAAAAAAAGTAAGAATTTTTGAAAATTCAATATAAGGATATAGGAATCCTCAAAATG	Strain construction
YAAE-GAL101-F	GAAATATAGATTCCATTTTGAGGATTCCTATATCCTTATATTGAATTTTCAAAAATTCT	Strain construction
YAAE-GAL101-R	GGGTAGTTAGCTGGACACCTCTTTAGGTCCTCCATTATAGTTTTTTCTCCTTGACGTTA	Strain construction
YAAE-AAE-F	TATACCTCTATACTTTAACGTCAAGGAGAAAAAACTATAATGGAGGACCTAAAGAGGTG	Strain construction
YAAE-AAE-R	AGTGTTCGCAAATTATTTATCGTCGTCATCTTTATAATCGGAGTAACCTGGAACTTGCA	Strain construction
YAAE-HXT7t-F	AGGTTACTCCGATTATAAAGATGACGACGATAAATAATTTGCGAACACTTTTATTAATT	Strain construction
YAAE-HXT7t-R	GGCGATCGGTGCGGGCCTCTTCGCTATTACGCCAGATAACTGACTCATTAGACACTTTT	Strain construction
YAAE-LEU-F	TCTGTATCCCGCTTCAAAAAGTGTCTAATGAGTCAGTTATCTGGCGTAATAGCGAAGAG	Strain construction
YAAE-LEU-R	TATTAGGTATACAGAATATACTAGAAGTTCTCCTCGAGCATATACCTTTTTCAACTGAA	Strain construction
YAAE-down-F	TTTTCTCCCAATTTTTCAGTTGAAAAAGGTATATGCTCGAGGAGAACTTCTAGTATATT	Strain construction
YAAE-down-R	ATGAAGCAGGTGTTGTTGTC	Strain construction
YTCPR-Up-F	TGTTGGAATAGAAATCAACTATC	Strain construction
YTCPR-Up-R	TAACATATATCTAGATGCAGTAATATACACAGATTCCGGATATAGGAATCCTCAAAATG	Strain construction
YTCPR-TDH3t-F	GAAATATAGATTCCATTTTGAGGATTCCTATATCCGGAATCTGTGTATATTACTGCATC	Strain construction
YTCPR-TDH3t-R	GATATTTGGGATTATAAAGATGACGACGATAAATAAGTGAATTTACTTTAAATCTTGCA	Strain construction
YTCPR-TCPR-F	AAATTCACTTATTTATCGTCGTCATCTTTATAATCCCAAATATCTCTCAAATATCTACC	Strain construction
YTCPR-TCPR-R	CAAAAAAAAAGTAAGAATTTTTGAAAATTCAATATAAATGCAAGCAAATTCTAATACTG	Strain construction
YTCPR-GAL101-F	GAAGCACCTTCAACAGTATTAGAATTTGCTTGCATTTATATTGAATTTTCAAAAATTCT	Strain construction
YTCPR-GAL101-R	GGCGATCGGTGCGGGCCTCTTCGCTATTACGCCAGTATAGTTTTTTCTCCTTGACGTTA	Strain construction
YTCPR-LEU-F	ATATACCTCTATACTTTAACGTCAAGGAGAAAAAACTATACTGGCGTAATAGCGAAGAG	Strain construction
YTCPR-LEU-R	TATTAGGTATACAGAATATACTAGAAGTTCTCCTCGAGCATATACCTTTTTCAACTGAA	Strain construction
YTCPR-Down-F	TTTTCTCCCAATTTTTCAGTTGAAAAAGGTATATGCTCGAGGAGAACTTCTAGTATATT	Strain construction
YTCPR-Down-R	ATGAAGCAGGTGTTGTTGTC	Strain construction
YT10OH2-UP-F	atgagagtagcaaacgtaagtctaa	Strain construction
YT10OH2-UP-R	AAAAAAGTAAGAATTTTTGAAAATTCAATATAACTCACTATTTTTTACTGCGGAAGCGG	Strain construction
YT10OH2-GAL101-F	tttccgcttccgcttccgcagtaaaaaatagtgagTTATATTGAATTTTCAAAAATTCT	Strain construction
YT10OH2-GAL101-R	TATAGTTTTTTCTCCTTGACGTTA	Strain construction
TCPR-T10OH2-F	aatatacctctatactttaacgtcaaggagaaaaaactataATGAATACCTTCAGTTTC	Strain construction
TCPR-T10OH2-R	AAATCATTCATTCTTCAGACTTAGTGATGATGGTGGTGATGCGATCTGGGAAATACTTT	Strain construction
YT10OH2-GPM1t-F	GTCTGAAGAATGAATGATTTGA	Strain construction
YT10OH2-GPM1t-R	GACTACCTTTCATCCTACATAAATAGACGCATATAAGTACGTATTCGAACTGCCCATTC	Strain construction
YT10OH2-HIS-F	ttgcaaagggaaaagctgaatgggcagttcgaataCGTACTTATATGCGTCTATTTATG	Strain construction
YT10OH2-HIS-R	TTTTTTTCCAAAGTGACAGGTGCCCCGGGTAACCCAGTTCCACTCAACCCTATCTCGGT	Strain construction
YT10OH2-Down-F	aatcaaaagaatagaccgagatagggttgagtgGAACTGGGTTACCCGGGGCACCTGTC	Strain construction
YT10OH2-Down-R	TTTCCTCTAATCAGGTTCCACC	Strain construction
TCPR-CYP725A37-F	atacctctatactttaacgtcaaggagaaaaaactataatgGATTCTTTGTCTTTCTTG	Strain construction
TCPR-CYP725A37-R	AAATCATTCATTCTTCAGACTTAGTGATGATGGTGGTGATGAGTTCTTGGAAACAATTT	Strain construction
TCPR-CYP725A55-F	aatatacctctatactttaacgtcaaggagaaaaaactataATGGTTCATGTGTTGCAG	Strain construction
TCPR-CYP725A55-R	AAATCATTCATTCTTCAGACTTAGTGATGATGGTGGTGATGGGATCTGAGAATAGGTTT	Strain construction
YTA-up-F	TGTTGGAATAGAAATCAACTATC	Strain construction
YTA-up-R	TGAGAAGGTTTTGGGACGCTCGAAGGCTTTAATTTGCGGATATAGGAATCCTCAAAATG	Strain construction
YTA-CYC1t-F	atgtagaaatatagattccattttgaggattcctatatccGCAAATTAAAGCCTTCGAG	Strain construction
YTA-CYC1t-R	TGAAAGATGGGTCCGTCACCTGCATTAAATCCTAA ATCATGTAATTAGTTATGTCACGC	Strain construction
YTA-tHMGR-F	gggcgtgaatgtaagcgtgacataactaattacatgatTTAGGATTTAATGCAGGTGAC	Strain construction
YTA-tHMGR-R	AATATACCTCTATACTTTAACGTCAAGGAGAAAAAACTATA ATGGCTGCAGACCAATTG	Strain construction
YTA-tH19110-F	tggtgacttcagttttcaccaattggtctgcagccatTATAGTTTTTTCTCCTTGACGT	Strain construction
YTA-tH19110-R	ACGGGTGCGGTAACGGATGCTGTGTAAACGGTCATTTATATTGAATTTTCAAAAATTCT	Strain construction
YTA-ERG19-F	atccaaaaaaaaagtaagaatttttgaaaattcaatataaATGACCGTTTACACAGCAT	Strain construction
YTA-ERG19-R	GATTGGAGACTTGACCAAACCTCTGGCGAAGAAGTCCA TTATTCCTTTGGTAGACCAGT	Strain construction
YTA-ADH1t-F	atctttgattgacgcaaagactggtctaccaaaggaataaTGGACTTCTTCGCCAGAGG	Strain construction
YTA-ADH1t-R	CGACCACAGTGATATGCATATGGGAGATGGAGATGATACCTGCATGCCGGTAGAGGTGT	Strain construction
YTA-ENO2t-F	atgaggtcgctcttattgaccacacctctaccggcatgcAGGTATCATCTCCATCTCCC	Strain construction
YTA-ENO2t-R	TTAGGAAAGTTTATATTGATCCAATTCAAGTTTAATAAAGTGCTTTTAACTAAGAATTA	Strain construction
YTA-synTS-F	GAAAAGACTAATAATTCTTAGTTAAAAGCACTTTATTAAACTTGAATTGGATCAATATA	Strain construction
YTA-synTS-R	CCTCTATACTTTAACGTCAAGGAGAAAAAACTATAATGTCTTCTTCTACAGGTACATCT	Strain construction
YTA-TI110-F	cagaaacaactttagatgtacctgtagaagaagacatTATAGTTTTTTCTCCTTGACGT	Strain construction
YTA-TI110-R	GCACCATGGGGCATACTATTGTTGTCGGCAGTCATTTATATTGAATTTTCAAAAATTCT	Strain construction
YTA-IDI1-F	tccaaaaaaaaagtaagaatttttgaaaattcaatataaATGACTGCCGACAACAATAG	Strain construction
YTA-IDI1-R	AATGTTCTTTAGGTATATATTTAAGAGCGATTTGTTTTATAGCATTCTATGAATTTGCC	Strain construction
YTA-PGI1t-F	tggaaaatgacaggcaaattcatagaatgctataaAACAAATCGCTCTTAAATATATAC	Strain construction
YTA-PGI1t-R	TCTTCGAGTTCTTTGTAAAGTCTTTCATAGTAGCTTACTGGTATACTGGAGGCTTCATG	Strain construction
YTA-FBA1t-F	cgaaggacataactcatgaagcctccagtataccAGTAAGCTACTATGAAAGACTTTAC	Strain construction
YTA-FBA1t-R	ttggccgaattcactatcagacgtagaaagtgaAGTTAATTCAAATTAATTGATATAGT	Strain construction
YTA-synSa-F	TCATTAAAAAACTATATCAATTAATTTGAATTAACTTCACTTTCTACGTCTGATAGTGA	Strain construction
YTA-synSa-R	tacctctatactttaacgtcaaggagaaaaaactataATGTCCTACTTCGACAACTACT	Strain construction
YTA-Sa110-F	taacgatttcgttgaagtagttgtcgaagtaggacatTATAGTTTTTTCTCCTTGACGT	Strain construction
YTA-Sa110-R	GGCGATCGGTGCGGGCCTCTTCGCTATTACGCCAGTTATATTGAATTTTCAAAAATTCT	Strain construction
YTA-Leu2-F	atccaaaaaaaaagtaagaatttttgaaaattcaatataaCTGGCGTAATAGCGAAGAG	Strain construction
YTA-Leu2-R	TATTAGGTATACAGAATATACTAGAAGTTCTCCTCGAGCATATACCTTTTTCAACTGAA	Strain construction
YTA-Down-F	ttttctcccaatttttcagttgaaaaaggtatatgcTCGAGGAGAACTTCTAGTATATT	Strain construction
YTA-Down-R	ATGAAGCAGGTGTTGTTGTC	Strain construction
YT01-UP-F	atgagagtagcaaacgtaagtctaa	Strain construction
YT01-UP-R	ATATATCTAGATGCAGTAATATACACAGATTCC CTCACTATTTTTTACTGCGGAAGCGG	Strain construction
YT01-TDH3t-F	tttccgcttccgcttccgcagtaaaaaatagtgag GGAATCTGTGTATATTACTGCATC	Strain construction
YT01-TDH3t-R	CAAATGGATGGTAGATATTTGAGAGATATTTGGTAA GTGAATTTACTTTAAATCTTGCA	Strain construction
YT01-TCPR-F	aatttatttaaatgcaagatttaaagtaaattcac TTACCAAATATCTCTCAAATATCT	Strain construction
YT01-TCPR-R	CAAAAAAAAAGTAAGAATTTTTGAAAATTCAATATAA ATGCAAGCAAATTCTAATACTG	Strain construction
YT01-T13GAL101-F	gaagcaccttcaacagtattagaatttgcttgcat TTATATTGAATTTTCAAAAATTCT	Strain construction
YT01-T13GAL101-R	GAAGGAGAAACTTCTAATTGTTTTAAAGCATCCATTATAGTTTTTTCTCCTTGACGTTA	Strain construction
YT01-syn13OH-F	aatatacctctatactttaacgtcaaggagaaaaaactataATGGATGCTTTAAAACAA	Strain construction
YT01-syn13OH-R	AAAGATATGCAACTAGAAAAGTCTTATCAATCTCCTTAAGATCTAGAATATAATTTAAT	Strain construction
YT01-TEF1t-F	atggtttacctattaaattatattctagatcttaaGGAGATTGATAAGACTTTTCTAGT	Strain construction
YT01-TEF1t-R	GTTGAGAAGATGTTCTTATCCAAATTTCAACTGTTATATAATAGCGCCGATCAAAGTAT	Strain construction
YT01-TPI1t-F	tcgatattgtcgtaacaaatactttgatcggcgctatTATATAACAGTTGAAATTTGGA	Strain construction
YT01-TPI1t-R	TATGATGAAAAAATATGTTGCTAAAGTTTAAGATTAATATAATTATATAAAAATATTAT	Strain construction
YT01-synPTAT-F	aagaagataatatttttatataattatattaatcTTAAACTTTAGCAACATATTTTTTC	Strain construction
YT01-synPTAT-R	CCAAAAAAAAAGTAAGAATTTTTGAAAATTCAATATAAATGGAAAAGACTGACTTGCAC	Strain construction
YT01-P10GAL101-F	tcaatcaagttaacgtgcaagtcagtcttttccatTTATATTGAATTTTCAAAAATTCT	Strain construction
YT01-P10GAL101-R	GTACCAATAGATCTCAAAAAAATAAATGAATCCATTATAGTTTTTTCTCCTTGACGTTA	Strain construction
YT01-syn10OH-F	tacctctatactttaacgtcaaggagaaaaaactataATGGATTCATTTATTTTTTTGA	Strain construction
YT01-syn10OH-R	ATAAAAATATTATATGGAAGCAATAATTATTACTCTTATGATCTAGGAAACAATTTAAT	Strain construction
YT01-TEF2t-F	ggtttttctattaaattgtttcctagatcataaGAGTAATAATTATTGCTTCCATATAA	Strain construction
YT01-TEF2t-R	GACTACCTTTCATCCTACATAAATAGACGCATATAAGTACGGGGGTAGCGACGGATTAA	Strain construction
YT01-HIS-F	caacaacaagtatgccattaatccgtcgctaccccCGTACTTATATGCGTCTATTTATG	Strain construction
YT01-HIS-R	TTTTTTTCCAAAGTGACAGGTGCCCCGGGTAACCCAGTTC CACTCAACCCTATCTCGGT	Strain construction
YT01-Down-F	aatcaaaagaatagaccgagatagggttgagtg GAACTGGGTTACCCGGGGCACCTGTC	Strain construction
YT01-Down-R	TTTCCTCTAATCAGGTTCCACC	Strain construction
YT02-Up-F	TGTTGGAATAGAAATCAACTATC	Strain construction
YT02-Up-R	TGAGAAGGTTTTGGGACGCTCGAAGGCTTTAATTTGCGGATATAGGAATCCTCAAAATG	Strain construction
YT02-CYC1t-F	ATGTAGAAATATAGATTCCATTTTGAGGATTCCTATATCCGCAAATTAAAGCCTTCGAG	Strain construction
YT02-CYC1t-R	AGGACATGATCAACAAGTATGTTCCAGCTGTTTAAATCATGTAATTAGTTATGTCACGC	Strain construction
YT02-TAX19-F	GGGCGTGAATGTAAGCGTGACATAACTAATTACATGATTTAAACAGCTGGAACATACTT	Strain construction
YT02-TAX19-R	AATATACCTCTATACTTTAACGTCAAGGAGAAAAAACTATAATGGAACATGCTGTTTGG	Strain construction
YT02-196-110-F	ACTTAACGTTCAAATCCTTCCAAACAGCATGTTCCATTATAGTTTTTTCTCCTTGACGT	Strain construction
YT02-196-110-R	GCTTCCATAGACTTCAAGAAAGACAAAGAATCCATTTATATTGAATTTTCAAAAATTCT	Strain construction
YT02-CYP725A37-F	ATCCAAAAAAAAAGTAAGAATTTTTGAAAATTCAATATAAATGGATTCTTTGTCTTTCT	Strain construction
YT02-CYP725A37-R	GATTGGAGACTTGACCAAACCTCTGGCGAAGAAGTCCATTAAGTTCTTGGAAACAATTT	Strain construction
YT02-ADH1t-F	AAAAAATGGTTTTCCAATTAAATTGTTTCCAAGAACTTAATGGACTTCTTCGCCAGAGG	Strain construction
YT02-ADH1t-R	CGACCACAGTGATATGCATATGGGAGATGGAGATGATACCTGCATGCCGGTAGAGGTGT	Strain construction
YT02-ENO2t-F	ATGAGGTCGCTCTTATTGACCACACCTCTACCGGCATGCAGGTATCATCTCCATCTCCC	Strain construction
YT02-ENO2t-R	ATGGATTTCCTATTAAACTTATTTCTCGATCCTAATAAAGTGCTTTTAACTAAGAATTA	Strain construction
YT02-T2OH-F	GAAAAGACTAATAATTCTTAGTTAAAAGCACTTTATTAGGATCGAGAAATAAGTTTAAT	Strain construction
YT02-T2OH-R	TACCTCTATACTTTAACGTCAAGGAGAAAAAACTATAATGGACGCCATGGATCTCACAG	Strain construction
YT02-517-110-F	CCTTAAACTTTGCAACTGTGAGATCCATGGCGTCCATTATAGTTTTTTCTCCTTGACGT	Strain construction
YT02-517-110-R	GCAACAGTAGAATTAACCAAAGACAAAGCATCCATTTATATTGAATTTTCAAAAATTCT	Strain construction
YT02-synT7OH-F	TCCAAAAAAAAAGTAAGAATTTTTGAAAATTCAATATAAATGGATGCTTTGTCTTTGGT	Strain construction
YT02-synT7OH-R	AATGTTCTTTAGGTATATATTTAAGAGCGATTTGTTTTAAGATCTAGCAATCAATTTAA	Strain construction
YT02-PGI-F	AAGGTTTTCCAATTAAATTGATTGCTAGATCTTAAAACAAATCGCTCTTAAATATATAC	Strain construction
YT02-PGI-R	GAAGGGCGATCGGTGCGGGCCTCTTCGCTATTACGCCAGGGTATACTGGAGGCTTCATG	Strain construction
YT02-LEU2-F	AGTGCGCGAAGGACATAACTCATGAAGCCTCCAGTATACCCTGGCGTAATAGCGAAGAG	Strain construction
YT02-LEU2-R	TATTAGGTATACAGAATATACTAGAAGTTCTCCTCGAGCATATACCTTTTTCAACTGAA	Strain construction
YT02-Down-F	TTTTCTCCCAATTTTTCAGTTGAAAAAGGTATATGCTCGAGGAGAACTTCTAGTATATT	Strain construction
YT02-Down-R	ATGAAGCAGGTGTTGTTGTC	Strain construction
YT03-Up-F	TGTTGGAATAGAAATCAACTATC	Strain construction
YT03-Up-R	CAAAAAAAAAGTAAGAATTTTTGAAAATTCAATATAAGGATATAGGAATCCTCAAAATG	Strain construction
YT03-GAL1-F	GAAATATAGATTCCATTTTGAGGATTCCTATATCCTTATATTGAATTTTCAAAAATTCT	Strain construction
YT03-GAL1-R	TTAACGTTCAAATCCTTCCAAACAGCATGTTCCATTATAGTTTTTTCTCCTTGACGTTA	Strain construction
YT03-TAX19-F	ATATACCTCTATACTTTAACGTCAAGGAGAAAAAACTATAATGGAACATGCTGTTTGGA	Strain construction
YT03-TAX19-R	AAAAAAATAATATCTTCATTCAATCATGATTCTTTTTTTAAACAGCTGGAACATACTTG	Strain construction
YT03-PYK1t-F	TGAGGACATGATCAACAAGTATGTTCCAGCTGTTTAAAAAAAGAATCATGATTGAATGA	Strain construction
YT03-PYK1t-R	GGGCGATCGGTGCGGGCCTCTTCGCTATTACGCCAGCATTTATGTACCCATGTATAACC	Strain construction
YT03-LEU2-F	CAAGAACTAACTTGGAAGGTTATACATGGGTACATAAATGCTGGCGTAATAGCGAAGAG	Strain construction
YT03-LEU2-R	TATTAGGTATACAGAATATACTAGAAGTTCTCCTCGAGCATATACCTTTTTCAACTGAA	Strain construction
YT03-Down-F	TTTTCTCCCAATTTTTCAGTTGAAAAAGGTATATGCTCGAGGAGAACTTCTAGTATATT	Strain construction
YT03-Down-R	ATGAAGCAGGTGTTGTTGTC	Strain construction
YT04-ADH1t-R	GGGAAGGGCGATCGGTGCGGGCCTCTTCGCTATTACGCCAGGCATGCCGGTAGAGGTGT	Strain construction
YT04-LEU2-F	CATGAGGTCGCTCTTATTGACCACACCTCTACCGGCATGCCTGGCGTAATAGCGAAGAG	Strain construction
YDBVI-Up-F	ATGAGAGTAGCAAACGTAAGTCTAA	Strain construction
YDBVI-Up-R	AAGCACTTAGTATCACACTAATTGGCTTTTCGCCTCACTATTTTTTACTGCGGAAGCGG	Strain construction
YDBVI-TDH2t-F	CCGTATTTTCCGCTTCCGCTTCCGCAGTAAAAAATAGTGAGGCGAAAAGCCAATTAGTG	Strain construction
YDBVI-TDH2t-R	ATCTTGCAGGTTGCAAGTTCCAGGTTACTCCTGAATTTAACTCCTTAAGTTACTTTAAT	Strain construction
YDBVI-AAE4-F	ATAAAAACTAAATCATTAAAGTAACTTAAGGAGTTAAATTCAGGAGTAACCTGGAACTT	Strain construction
YDBVI-AAE4-R	ATATACCTCTATACTTTAACGTCAAGGAGAAAAAACTATAATGGAGGACCTAAAGAGGT	Strain construction
YDBVI-AT-110-F	GTGGGTAGTTAGCTGGACACCTCTTTAGGTCCTCCATTATAGTTTTTTCTCCTTGACGT	Strain construction
YDBVI-AT-110-R	ACTCTTTCAATCATATCAACGTTGAATCTACCCATTTATATTGAATTTTCAAAAATTCT	Strain construction
YDBVI-TBT-F	ATCCAAAAAAAAAGTAAGAATTTTTGAAAATTCAATATAAATGGGTAGATTCAACGTTG	Strain construction
YDBVI-TBT-R	GAGCGTGATCATGAATTAATAAAAGTGTTCGCAAATTACAATTTAGAATTACAAATTTT	Strain construction
YDBVI-HXTt-F	TAAATATGTTGCTAAAATTTGTAATTCTAAATTGTAATTTGCGAACACTTTTATTAATT	Strain construction
YDBVI-HXTt-R	CGATACAAATAATGGTTACTCAATTCAAAACTGCCATAACTGACTCATTAGACACTTTT	Strain construction
YDBVI-PDCt-F	CTGTATCCCGCTTCAAAAAGTGTCTAATGAGTCAGTTATGGCAGTTTTGAATTGAGTAA	Strain construction
YDBVI-PDCt-R	ATGGATTTCTAATAAAACCTATTCTCAGATCCTAAGCGATTTAATCTCTAATTATTAGT	Strain construction
YDBVI-CYP725A55-F	TATAAAACTTTAACTAATAATTAGAGATTAAATCGCTTAGGATCTGAGAATAGGTTTTA	Strain construction
YDBVI-CYP725A55-R	ATATACCTCTATACTTTAACGTCAAGGAGAAAAAACTATAATGGTTCATGTGTTGCAGG	Strain construction
YDBVI-185-110-F	CTCTATCCATTTTCACTACCTGCAACACATGAACCATTATAGTTTTTTCTCCTTGACGT	Strain construction
YDBVI-185-110-R	TTCACAAGGAAGTCTGTTGAGCTTGGATTCTCCATTTATATTGAATTTTCAAAAATTCT	Strain construction
YDBVI-AT5-F	ATCCAAAAAAAAAGTAAGAATTTTTGAAAATTCAATATAAATGGAGAATCCAAGCTCAA	Strain construction
YDBVI-AT5-R	AAAAAAATAATATCTTCATTCAATCATGATTCTTTTTTCACGATTTAGTCACAAATTTG	Strain construction
YDBVI-PYKt-F	GGAAGCCATGATAAACAAATTTGTGACTAAATCGTGAAAAAAGAATCATGATTGAATGA	Strain construction
YDBVI-PYKt-R	GTCGATTCGATACTAACGCCGCCATCCAGTGTCGACATTTATGTACCCATGTATAACCT	Strain construction
YDBVI-KanMX-F	CCAAGAACTAACTTGGAAGGTTATACATGGGTACATAAATGTCGACACTGGATGGCGGC	Strain construction
YDBVI-KanMX-R	TTTTTTTTCCAAAGTGACAGGTGCCCCGGGTAACCCAGTTCCAGCGACATGGAGGCCCA	Strain construction
YDBVI-Down-F	TCAAGGAGGGTATTCTGGGCCTCCATGTCGCTGGAACTGGGTTACCCGGGGCACCTGTC	Strain construction
YDBVI-Down-R	TTTCCTCTAATCAGGTTCCACC	Strain construction
28a-AT5-F	TAAGAAGGAGATATACCATGGAGAATCCAAGCTCAACAG	Strain construction
28a-AT5-R	GGATCTCAGTGGTGGTGGTGGTGGTGCTCGAGCGATTTAGTCACAAATTTG	Strain construction
T10OH2-F	ATGAATACCTTCAGTTTCCTG	Gene cloning
T10OH2-R	TTACGATCTGGGAAATACTTT	Gene cloning
CYP725A37-F	CAGCCCTTCCTCATCTCTGC	Gene cloning
CYP725A37-R	GCATAGCGGAAAGTTAGAAGAGG	Gene cloning
CYP725A55-F	AGATGAATGAGCGTGCAGAGT	Gene cloning
CYP725A55-R	TGAAACGTGAACAACAACGAGT	Gene cloning
AT5-F	ATGGAGAATCCAAGCTCA	Gene cloning
AT5-R	TCACGATTTAGTCACAAATTT	Gene cloning
