# Supplementary material for: Biosynthesis of the highly oxygenated tetracyclic core skeleton of Taxol
Source: Nat Commun. 2024 Mar 15;15:2339. doi: 10.1038/s41467-024-46583-3 (PMC10942993; doi:10.1038/s41467-024-46583-3)
Supplement: Supplementary file 6 — Supplementary Data 3 [file 41467_2024_46583_MOESM6_ESM.xlsx]

## Sheet: Sheet1
Supplementary Data 3: Public datasets used in this study
DataSets	species
SRR8080080	Taxus_mairei
SRR8080081	Taxus_mairei
SRR8080082	Taxus_mairei
SRR8080086	Taxus_x_media
SRR8080087	Taxus_x_media
SRR8080088	Taxus_x_media
SRR8083195	Taxus_x_media
SRR8083196	Taxus_x_media
SRR8130348	Taxus_contorta
SRR8130349	Taxus_contorta
SRR8130350	Taxus_contorta
SRR8130351	Taxus_contorta
SRR5822140	Taxus_baccata
SRR5822141	Taxus_baccata
SRR065067	Taxus baccata
SRR1339463	Taxus_chinensis
SRR1339474	Taxus_chinensis
SRR5167057	Taxus_chinensis
SRR5167058	Taxus_chinensis
SRR5167059	Taxus_chinensis
SRR5167060	Taxus_chinensis
SRR5167061	Taxus_chinensis
SRR5167062	Taxus_chinensis
SRR8080083	Taxus_cuspidata
SRR8080084	Taxus_cuspidata
SRR8080085	Taxus_cuspidata
ERR019888	Taxus cuspidata
ERR019889	Taxus cuspidata
ERR019890	Taxus cuspidata
ERR019891	Taxus cuspidata
ERR019892	Taxus cuspidata
ERR019893	Taxus cuspidata
ERR019894	Taxus cuspidata
SRR032523	Taxus cuspidata
SRR2224505	Taxus_wallichiana
SRR2224507	Taxus_wallichiana
SRR2224510	Taxus_wallichiana
SRR2224511	Taxus_wallichiana
SRR2224513	Taxus_wallichiana
SRR2224515	Taxus_wallichiana
SRR6428981	Taxus_wallichiana
SRR6428982	Taxus_wallichiana
SRR6428983	Taxus_wallichiana
