# Supplementary material for: Biosynthesis of the highly oxygenated tetracyclic core skeleton of Taxol
Source: Nat Commun. 2024 Mar 15;15:2339. doi: 10.1038/s41467-024-46583-3 (PMC10942993; doi:10.1038/s41467-024-46583-3)
Supplement: Supplementary file 7 — Supplementary Data 4 [file 41467_2024_46583_MOESM7_ESM.xlsx]

## Sheet: Sheet1
Supplementary Data 4: Nucleotide sequences for genes used in this study
>synTCPR
ATGCAAGCAAATTCTAATACTGTTGAAGGTGCTTCTCAAGGTAAATCTTTGTTAGATATTTCGCGCTTAGATCATATTTTTGCTTTATTATTGAATGGTAAAGGTGGTGATTTGGGTGCAATGACAGGTTCAGCATTAATTTTGACTGAAAATTCTCAAAATTTAATGATTTTAACTACAGCATTAGCAGTTTTAGTTGCATGTGTTTTTTTTTTTGTTTGGAGGAGGGGTGGTTCTGATACTCAAAAACCAGCTGTTAGGCCAACTCCTTTAGTTAAAGAAGAAGATGAAGAAGAAGAAGATGATTCTGCTAAAAAAAAAGTTACTATTTTTTTTGGTACTCAAACTGGTACAGCAGAAGGTTTTGCTAAAGCGTTAGCAGAAGAAGCTAAAGCAAGG…
>synT13OH
ATGGATGCTTTAAAACAATTAGAAGTTTCTCCTTCTATTTTGTTTGTTACTTTAGCAGTTATGGCAGGTATTATTTTGTTTTTTAGGTCTAAAAGGCATTCTTCAGTTAAATTACCTCCAGGTAATTTGGGTTTTCCTTTAGTTGGTGAAACTTTGCAATTTGTTAGATCATTGGGTTCATCTACTCCTCAACAATTTATTGAAGAAAGGATGTCAAAATTTGGTGATGTTTTTAAAACTTCAATTATTGGTCATCCTACAGTTGTTTTGTGTGGTCCTGCTGGTAATAGATTAGTTTTATCTAATGAAAATAAATTAGTTCAAATGTCATGGCCATCATCTATGATGAAATTGATTGGTGAAGATTGTTTGGGTGGTAAAACAGGTGAACAACATAGG…
>synT5AT
ATGGAAAAGACTGACTTGCACGTTAACTTGATTGAAAAAGTTATGGTTGGTCCATCTCCACCATTGCCAAAAACCACCTTGCAATTGTCTAGTATAGATAATTTGCCAGGTGTCAGAGGTTCTATTTTTAATGCTTTATTGATCTACAACGCCTCACCATCTCCAACTATGATTTCCGCTGATCCTGCTAAACCAATTAGAGAAGCTTTAGCCAAAATATTGGTTTATTACCCACCATTTGCCGGTAGATTGAGAGAAACAGAAAACGGTGATTTAGAAGTCGAATGTACAGGTGAAGGTGCTATGTTCTTGGAAGCTATGGCTGATAATGAATTGAGTGTTTTGGGTGATTTTGATGATAGTAATCCTTCATTTCAACAATTGTTGTTCTCTTTGCCA…
>synT10OH
ATGGATTCATTTATTTTTTTGAGATCTATTGGTACTAAATTTGGTCAATTAGAATCTTCTCCTGCAATTTTATCTTTAACTTTAGCACCTATTTTAGCTATTATTTTATTGTTATTGTTTAGATATAATCATAGATCTTCAGTTAAATTACCACCTGGTAAATTGGGTTTTCCATTGATTGGTGAAACTATTCAATTGTTAAGGACTTTGAGGTCAGAAACTCCACAAAAATTTTTTGATGATAGGTTGAAAAAATTTGGTCCTGTTTATATGACATCTTTGATTGGTCATCCTACAGTTGTTTTGTGTGGTCCAGCAGGTAATAAATTAGTTTTATCTAATGAAGATAAATTAGTTGAAATGGAAGGTCCTAAATCATTTATGAAATTGATTGGTGAA…
>T10OH2
ATGAATACCTTCAGTTTCCTGGAGTTCATTCAACTCCAGTCTATTCTATTCCTTACCCTTCTTGCCCTTCTTCTTCTCTGCCTCTTCCGATATAAAACCCAGTCCTCTGCTGTTAAACTTCCCCCTGGAAACTTAGGGTTCCCTTTCATTGGGGAGACCATACCATTCTTGAGGGCACTTCACTCAGAAACACCGCAAACCTTTTTCGATGAGAGAATGAAGAAATTCGGTAATGTTTTCGTGACTTCGCTAATTGGACAGCCAATTGTTGTACTCTGCGGGCCTGCCGGAAACCGCTTACTACTCTCCAACGAAGACAAGCTGGTGGAAATGTCACCACCCAAGTTTTCGCTGAAGCTGATCGGCCAGGATTCCCTTCTGTCCAAAAGAGAAGACGAG…
>synTAX19
ATGGAACATGCTGTTTGGAAGGATTTGAACGTTAAGTCTTTCGATCCAGTTATGGTCAAGCCATCTATTCCATTGCCAAAAACTGTCTTGCATTTGTCCACTGTTGATAACTTGCCAGTTTTGAGAGGTAACCTGTTCAACTCTTTGATCGTTTACAAGGCCTCCGATAAGATTTCTGCTGATCCTGTTAAGGTTATCAGAGAAGCTTTGTCCAAGGTTTTGGTTTACTACTTTCCATTCGCTGGTAGGTTGAGGTACAAAGAAAATGGTGATTTGGAAGTTGACTGCAATGGTGAAGGTGCTGCTTTTGTTGAAGCTATGGTTGATTGCAACTTGTCCGTTTTGGGTGACTTGGATGATTTGAATCCATCCTACGAAGATTTGTTGTTTGCCTTGCCA…
>T2OH
ATGGACGCCATGGATCTCACAGTTGCAAAGTTTAAGGAATTCACGCAGCTACAGTCCTCTGCTATTCTTCTCACTGCTGTTTCTGGAATCATCGTCATCGTAATCCTGCTCCTCCGTTCTAAACGCCGCTCCTCTCTCAAACTTCCTCCGGGGAAATTAGGCCTCCCTCTCATTGGGGAATCGTTATCATTCCAGTGGGCTCTTCGATCAAACACACTCGAACAGTTTGTGGACAAAAGAGTGAAGAAATACGGCAATGTCTTCAAGACATCGTTACTTGGGCAACCTACAGTAGTACTCTGCGGCGCAGCCGGAAACCGCCTAATTCTGTCGAACCAGGAGAAGCTGTTGAGCCGAACGGTGTCGGATCGAGTAGCGAAACTGACGGGTGATAATTCT…
>synT7OH
ATGGATGCTTTGTCTTTGGTTAATTCTACTGTTGCTAAGTTTAACGAAGTTACTCAATTGCAAGCTTCTCCAGCTATTTTGTCTATTGCTTTGACTGCTATTGCTGGTATTATTGTTTTGTTGGTTATTACTTCCAAGAGAAGATCTTCTTTGAAATTGCCTCCAGGTAAGTTGGGTTTACCATTTATTGGTGAAACTTTGGAATTCGTTAAGGCTTTGAGATCTGATACCTTGAGACAATTTGTTGAAGAAAGAGAAGGTAAATTCGGTAGAGTTTTTAAAACTTCTTTGTTGGGTAAGCCTACTGTTATTTTGTGTGGTCCAGCTGGTAATAGATTGGTTTTGTCTAATGAAGAAAAGTTGTTGCATGTTTCTTGGTCTGCTCAAATTGCTAGAATT…
>synTBT
ATGGGTAGATTCAACGTTGATATGATTGAAAGAGTTATTGTTGCTCCATGTTTGCAAAGTCCAAAAAATATTTTGCATTTGTCTCCAATTGATAATAAAACTAGAGGTTTGACTAATATTTTGTCTGTTTATAATGCTTCTCAAAGAGTTTCTGTTTCTGCTGATCCAGCTAAAACTATTAGAGAAGCTCTATCTAAAGTTTTGGTTTATTATCCACCATTTGCTGGTAGATTGAGAAATACTGAAAATGGTGATTTGGAAGTTGAATGTACTGGTGAAGGTGCTGTTTTTGTTGAAGCTATGGCTGATAATGATTTGTCTGTTTTGCAAGATTTTAATGAATATGATCCATCTTTTCAACAATTGGTTTTTAATTTGAGAGAAGATGTTAATATTGAA…
>synAAE4
ATGGAGGACCTAAAGAGGTGTCCAGCTAACTACCCACCATTGACTCCAATCGGCTTCATCGAAAGAGCCGCAACAGTTTACGGCGATTGTACCTCCTTGGTCTACAACACCACCAGATTCACTTGGTCCCAGACCTTCAACAGGTGTTTGAAGATGGCCTCCGCTTTGTCCTCTAGAAACATCTCCAGAGGCGACGTCGTTTCAGTTGTTGCACCAAACGTCCCAGCTATCTACGAAATGCATTTCGCAGTTCCAATGGCAGGAGCAGTTTTGAACAACGTCAACATCAGGTTGGACGCCAGAACTATGGCCGCTCAATTCACCCATTGCGAGCCAAAGTTCTTGTTCGTCGACTACCAGTTCTTGCCATTGGTCAGGGAAGCTTTGTCCGAAATCGGT…
>synGGPPs
ATGTCCTACTTCGACAACTACTTCAACGAAATCGTTAACTCCGTTAACGACATCATCAAGTCCTACATTTCTGGTGATGTTCCAAAGTTGTACGAAGCCTCTTACCATTTGTTTACCTCTGGTGGTAAAAGATTGAGGCCATTGATTTTGACCATCAGCTCTGATTTGTTTGGTGGTCAAAGGGAACGTGCTTATTATGCTGGTGCTGCTATTGAAGTCTTGCATACTTTTACTTTGGTTCACGATGACATCATGGACCAAGATAACATTAGAAGAGGTTTGCCAACCGTTCATGTTAAGTATGGTTTGCCATTGGCTATTTTGGCTGGTGATTTGTTGCATGCTAAGGCTTTCCAATTATTGACCCAAGCTTTGAGAGGTTTACCATCCGAAACTATT…
>synTS
ATGTCTTCTTCTACAGGTACATCTAAAGTTGTTTCTGAAACTTCATCTACTATTGTTGATGATATTCCTAGATTGTCTGCAAATTATCATGGTGATTTGTGGCATCATAATGTTATTCAAACTTTGGAAACACCTTTTAGAGAATCATCTACTTATCAAGAAAGGGCTGATGAATTAGTTGTTAAAATTAAAGATATGTTTAATGCTTTGGGTGATGGTGATATTTCACCATCTGCTTATGATACTGCTTGGGTTGCTAGATTAGCAACTATTTCATCAGATGGTTCTGAAAAACCTAGGTTTCCACAGGCATTGAATTGGGTTTTTAATAATCAATTACAAGATGGTTCTTGGGGTATTGAATCACATTTTTCATTGTGTGATAGATTGTTAAATACA…
