# Supplementary material for: Biosynthesis of the highly oxygenated tetracyclic core skeleton of Taxol
Source: Nat Commun. 2024 Mar 15;15:2339. doi: 10.1038/s41467-024-46583-3 (PMC10942993; doi:10.1038/s41467-024-46583-3)
Supplement: Supplementary file 9 — Source Data [file 41467_2024_46583_MOESM9_ESM.xlsx]

## Sheet: Figure 2b
Fig.2b. High performance liquid chromatography (HPLC) analysis of in vivo reaction for S. cerevisiae strain YCYP725A37 expressing CYP725A37 and TCPR using 5α,13α-diacetoxytaxa-4(20),11(12)-diene-10β-ol (10) as the substrate.
Time (min)	Purified 10	Control+10	CYP725A37+TCPR+10
6	4934	16187	17135
6.00833	4927	16056	16960
6.01667	4931	15942	16795
6.025	4952	15843	16634
6.03333	4996	15766	16497
6.04167	5058	15712	16398
6.05	5134	15685	16344
6.05833	5219	15695	16335
6.06667	5294	15740	16371
6.075	5352	15819	16444
6.08333	5393	15932	16542
6.09167	5420	16071	16662
6.1	5435	16240	16807
6.10833	5438	16430	16974
6.11667	5429	16635	17175
6.125	5407	16855	17398
6.13333	5369	17068	17639
6.14167	5326	17278	17892
6.15	5294	17473	18126
6.15833	5276	17652	18355
6.16667	5277	17816	18575
6.175	5297	17954	18761
6.18333	5334	18070	18896
6.19167	5390	18155	18984
6.2	5462	18207	19031
6.20833	5543	18226	19034
6.21667	5631	18208	18989
6.225	5705	18153	18896
6.23333	5756	18057	18766
6.24167	5780	17912	18615
6.25	5772	17728	18448
6.25833	5738	17503	18255
6.26667	5688	17247	18049
6.275	5628	16983	17829
6.28333	5564	16712	17604
6.29167	5501	16460	17387
6.3	5440	16232	17177
6.30833	5388	16041	16997
6.31667	5344	15902	16843
6.325	5316	15815	16716
6.33333	5306	15785	16634
6.34167	5309	15810	16606
6.35	5319	15874	16624
6.35833	5331	15965	16669
6.36667	5345	16066	16726
6.375	5363	16153	16789
6.38333	5386	16218	16844
6.39167	5416	16246	16870
6.4	5454	16228	16861
6.40833	5494	16172	16819
6.41667	5536	16086	16739
6.425	5581	15976	16636
6.43333	5628	15864	16533
6.44167	5674	15754	16449
6.45	5712	15656	16382
6.45833	5742	15573	16326
6.46667	5761	15509	16280
6.475	5766	15475	16243
6.48333	5761	15477	16219
6.49167	5745	15524	16222
6.5	5723	15625	16264
6.50833	5695	15772	16348
6.51667	5663	15961	16481
6.525	5635	16187	16646
6.53333	5617	16424	16833
6.54167	5611	16672	17041
6.55	5623	16901	17240
6.55833	5651	17100	17400
6.56667	5688	17261	17509
6.575	5729	17365	17576
6.58333	5768	17413	17604
6.59167	5799	17405	17596
6.6	5822	17337	17545
6.60833	5835	17217	17444
6.61667	5838	17043	17302
6.625	5831	16816	17129
6.63333	5814	16560	16921
6.64167	5791	16271	16684
6.65	5768	15984	16440
6.65833	5749	15714	16189
6.66667	5742	15470	15956
6.675	5752	15269	15743
6.68333	5776	15108	15538
6.69167	5811	14989	15364
6.7	5852	14909	15238
6.70833	5894	14867	15159
6.71667	5934	14865	15117
6.725	5972	14905	15107
6.73333	6009	14993	15124
6.74167	6040	15139	15161
6.75	6061	15344	15215
6.75833	6069	15623	15285
6.76667	6062	15967	15365
6.775	6039	16348	15458
6.78333	6015	16765	15559
6.79167	6002	17156	15658
6.8	6014	17504	15756
6.80833	6075	17794	15848
6.81667	6196	18013	15939
6.825	6377	18177	16050
6.83333	6629	18310	16190
6.84167	6953	18437	16362
6.85	7361	18584	16582
6.85833	7876	18779	16874
6.86667	8507	19044	17240
6.875	9304	19413	17711
6.88333	10221	19913	18292
6.89167	11260	20522	19006
6.9	12364	21263	19870
6.90833	13372	22044	20806
6.91667	14250	22759	21824
6.925	14843	23355	22779
6.93333	15065	23679	23544
6.94167	14939	23674	24095
6.95	14469	23364	24307
6.95833	13705	22744	24111
6.96667	12813	21894	23583
6.975	11830	20949	22755
6.98333	10877	19936	21756
6.99167	10019	18987	20751
7	9268	18125	19691
7.00833	8669	17378	18658
7.01667	8198	16767	17795
7.025	7849	16268	17149
7.03333	7597	15888	16663
7.04167	7415	15605	16284
7.05	7283	15406	16000
7.05833	7182	15281	15786
7.06667	7103	15214	15642
7.075	7036	15198	15565
7.08333	6977	15223	15545
7.09167	6921	15267	15574
7.1	6867	15321	15654
7.10833	6818	15365	15760
7.11667	6774	15380	15858
7.125	6735	15364	15922
7.13333	6698	15321	15936
7.14167	6669	15257	15905
7.15	6656	15187	15833
7.15833	6663	15122	15728
7.16667	6696	15069	15621
7.175	6760	15039	15534
7.18333	6846	15034	15474
7.19167	6951	15049	15452
7.2	7072	15079	15465
7.20833	7207	15118	15498
7.21667	7357	15163	15546
7.225	7511	15212	15603
7.23333	7667	15264	15661
7.24167	7810	15320	15711
7.25	7917	15366	15750
7.25833	7983	15391	15779
7.26667	7993	15389	15787
7.275	7942	15351	15766
7.28333	7847	15276	15715
7.29167	7716	15177	15634
7.3	7563	15060	15524
7.30833	7409	14940	15405
7.31667	7256	14832	15280
7.325	7117	14742	15161
7.33333	6993	14688	15057
7.34167	6886	14675	14973
7.35	6798	14702	14922
7.35833	6727	14774	14909
7.36667	6678	14889	14936
7.375	6649	15051	15010
7.38333	6639	15271	15133
7.39167	6645	15545	15315
7.4	6662	15893	15566
7.40833	6688	16286	15878
7.41667	6724	16696	16264
7.425	6777	17114	16679
7.43333	6854	17490	17092
7.44167	6952	17826	17492
7.45	7068	18125	17844
7.45833	7198	18405	18159
7.46667	7319	18675	18457
7.475	7428	18936	18773
7.48333	7515	19192	19110
7.49167	7575	19398	19463
7.5	7613	19528	19829
7.50833	7641	19561	20132
7.51667	7664	19464	20347
7.525	7691	19239	20437
7.53333	7726	18918	20359
7.54167	7762	18504	20128
7.55	7789	18060	19781
7.55833	7802	17621	19328
7.56667	7796	17220	18862
7.575	7766	16918	18424
7.58333	7723	16722	18056
7.59167	7674	16659	17813
7.6	7624	16744	17701
7.60833	7580	16941	17731
7.61667	7543	17223	17907
7.625	7517	17555	18172
7.63333	7504	17848	18481
7.64167	7499	18070	18788
7.65	7499	18172	18999
7.65833	7501	18107	19083
7.66667	7504	17891	19019
7.675	7509	17557	18788
7.68333	7524	17117	18427
7.69167	7556	16662	17981
7.7	7611	16223	17472
7.70833	7698	15843	16991
7.71667	7827	15573	16563
7.725	7996	15415	16240
7.73333	8216	15393	16072
7.74167	8469	15510	16058
7.75	8733	15720	16201
7.75833	9002	15996	16497
7.76667	9237	16296	16863
7.775	9434	16553	17261
7.78333	9580	16750	17632
7.79167	9671	16869	17899
7.8	9713	16902	18052
7.80833	9708	16868	18082
7.81667	9659	16781	17991
7.825	9574	16651	17821
7.83333	9450	16491	17598
7.84167	9297	16298	17340
7.85	9126	16084	17068
7.85833	8942	15848	16778
7.86667	8769	15600	16489
7.875	8611	15370	16197
7.88333	8479	15164	15920
7.89167	8379	15018	15687
7.9	8308	14951	15502
7.90833	8267	14957	15395
7.91667	8252	15034	15375
7.925	8252	15164	15425
7.93333	8262	15295	15531
7.94167	8271	15405	15664
7.95	8272	15469	15768
7.95833	8263	15464	15821
7.96667	8244	15399	15807
7.975	8218	15291	15711
7.98333	8192	15153	15559
7.99167	8172	15021	15386
8	8163	14912	15208
8.00833	8167	14841	15072
8.01667	8186	14824	14995
8.025	8220	14859	14979
8.03333	8271	14933	15033
8.04167	8338	15040	15147
8.05	8420	15159	15311
8.05833	8516	15277	15522
8.06667	8615	15386	15752
8.075	8717	15472	15994
8.08333	8810	15534	16227
8.09167	8883	15571	16426
8.1	8935	15584	16591
8.10833	8956	15585	16717
8.11667	8948	15590	16813
8.125	8922	15605	16894
8.13333	8884	15630	16978
8.14167	8857	15663	17071
8.15	8871	15688	17165
8.15833	8952	15688	17257
8.16667	9155	15658	17321
8.175	9528	15595	17336
8.18333	10079	15499	17297
8.19167	10856	15390	17197
8.2	11828	15277	17040
8.20833	12901	15182	16857
8.21667	14076	15128	16655
8.225	15226	15130	16470
8.23333	16343	15222	16330
8.24167	17511	15440	16260
8.25	18889	15851	16321
8.25833	20644	16565	16566
8.26667	22951	17674	17115
8.275	26047	19349	18125
8.28333	29614	21716	19686
8.29167	33497	24610	21980
8.3	37383	28100	25070
8.30833	40520	31763	28617
8.31667	42744	35125	32622
8.325	43773	38022	36480
8.33333	43441	39938	39696
8.34167	42011	40747	42105
8.35	39716	40552	43325
8.35833	36719	39385	43330
8.36667	33479	37481	42371
8.375	30043	35170	40552
8.38333	26705	32527	38223
8.39167	23587	29901	35770
8.4	20712	27348	33431
8.40833	18261	25007	31980
8.41667	16154	23016	31959
8.425	14451	21339	34946
8.43333	13107	20061	43096
8.44167	12066	19129	58343
8.45	11304	18476	84245
8.45833	10745	18036	123568
8.46667	10354	17719	173385
8.475	10079	17440	234651
8.48333	9883	17141	300235
8.49167	9735	16818	359821
8.5	9613	16450	410201
8.50833	9509	16059	441255
8.51667	9413	15669	449284
8.525	9328	15281	436941
8.53333	9251	14928	405285
8.54167	9182	14602	359142
8.55	9120	14310	307747
8.55833	9063	14043	253161
8.56667	9015	13799	202542
8.575	8975	13585	158049
8.58333	8947	13394	120470
8.59167	8936	13237	91145
8.6	8946	13113	68426
8.60833	8992	13024	51872
8.61667	9081	12980	40066
8.625	9214	12982	31859
8.63333	9400	13046	26369
8.64167	9617	13181	22722
8.65	9841	13380	20397
8.65833	10060	13652	18941
8.66667	10229	14005	18061
8.675	10336	14465	17563
8.68333	10377	15120	17324
8.69167	10352	16199	17292
8.7	10284	17990	17474
8.70833	10214	20853	18008
8.71667	10167	25418	19043
8.725	10197	31926	20750
8.73333	10350	40157	23436
8.74167	10630	50384	27085
8.75	11057	61027	31426
8.75833	11615	71134	36453
8.76667	12202	79840	41241
8.775	12789	85420	45338
8.78333	13272	87618	48349
8.79167	13563	86512	49681
8.8	13656	82055	49343
8.80833	13545	75346	47596
8.81667	13240	67357	44508
8.825	12827	58571	40715
8.83333	12337	50282	36627
8.84167	11822	42622	32482
8.85	11335	36075	28776
8.85833	10880	30782	25504
8.86667	10500	26580	22847
8.875	10192	23486	20799
8.88333	9959	21243	19281
8.89167	9797	19709	18267
8.9	9692	18720	17637
8.90833	9633	18100	17290
8.91667	9607	17717	17140
8.925	9607	17466	17091
8.93333	9627	17263	17069
8.94167	9659	17052	17034
8.95	9698	16836	16950
8.95833	9740	16619	16807
8.96667	9772	16424	16645
8.975	9790	16311	16492
8.98333	9800	16300	16387
8.99167	9807	16419	16391
9	9825	16695	16521
9.00833	9878	17089	16773
9.01667	9984	17570	17157
9.025	10155	18113	17605
9.03333	10416	18631	18070
9.04167	10742	19111	18523
9.05	11107	19511	18907
9.05833	11491	19811	19222
9.06667	11809	20030	19471
9.075	12034	20195	19672
9.08333	12147	20357	19865
9.09167	12132	20661	20105
9.1	12016	21261	20473
9.10833	11846	22542	21153
9.11667	11651	25117	22357
9.125	11509	29819	24515
9.13333	11476	38438	28287
9.14167	11611	53000	34629
9.15	12015	76475	45433
9.15833	12720	113635	62642
9.16667	13700	165838	88322
9.175	14991	234448	126167
9.18333	16391	321453	175177
9.19167	17764	415294	234480
9.2	18994	513731	303235
9.20833	19831	605231	370089
9.21667	20227	676371	432228
9.225	20173	724647	481224
9.23333	19654	742877	509450
9.24167	18815	729507	516949
9.25	17809	692152	503367
9.25833	16704	634329	469527
9.26667	15687	563187	423950
9.275	14787	489654	369802
9.28333	14048	415435	312786
9.29167	13481	348730	259426
9.3	13053	290653	210200
9.30833	12741	242045	169118
9.31667	12513	203830	135575
9.325	12360	173825	109330
9.33333	12276	151748	89796
9.34167	12261	135809	75426
9.35	12327	125013	65673
9.35833	12467	118578	59441
9.36667	12649	115317	56050
9.375	12863	114299	55007
9.38333	13063	114728	55467
9.39167	13212	115286	56623
9.4	13299	115128	57960
9.40833	13309	113799	58610
9.41667	13241	110783	58112
9.425	13127	106091	56448
9.43333	12982	100381	53512
9.44167	12825	93704	49549
9.45	12675	86911	45179
9.45833	12531	80406	40501
9.46667	12402	74369	36105
9.475	12281	69230	32160
9.48333	12174	64831	28750
9.49167	12082	61269	26009
9.5	12004	58395	23804
9.50833	11939	56095	22127
9.51667	11891	54303	20863
9.525	11892	52880	19953
9.53333	11987	51824	19359
9.54167	12417	51068	19032
9.55	13591	50643	18980
9.55833	16673	50607	19216
9.56667	24968	51181	19820
9.575	42452	52878	20948
9.58333	80635	56620	23097
9.59167	155232	65288	27177
9.6	278909	82371	34895
9.60833	473237	115769	50688
9.61667	755409	178442	79640
9.625	1106012	280423	131624
9.63333	1535567	435644	221701
9.64167	2022009	661459	358092
9.65	2546694	944251	550778
9.65833	3083493	1288242	811188
9.66667	3489492	1663444	1107954
9.675	3708421	2003442	1434877
9.68333	3716323	2291227	1754887
9.69167	3482739	2473678	2013813
9.7	3071660	2524686	2199325
9.70833	2612405	2461759	2279132
9.71667	2143776	2298749	2241241
9.725	1719144	2055650	2111474
9.73333	1344959	1780913	1904942
9.74167	1025928	1484290	1645461
9.75	770517	1201239	1378468
9.75833	565400	948236	1111495
9.76667	410898	728311	872991
9.775	296002	553029	669592
9.78333	212971	414196	501732
9.79167	155042	310377	372863
9.8	114682	234764	274396
9.80833	87574	180564	203246
9.81667	69291	143109	152700
9.825	57123	117001	117415
9.83333	48966	99117	93295
9.84167	43341	86534	76531
9.85	39326	77550	64918
9.85833	36212	70931	56478
9.86667	33689	65819	50244
9.875	31438	61865	45427
9.88333	29410	58630	41565
9.89167	27542	56015	38469
9.9	25790	53831	35862
9.90833	24230	52007	33733
9.91667	22802	50523	31946
9.925	21565	49316	30510
9.93333	20493	48481	29442
9.94167	19575	48015	28731
9.95	18817	47927	28492
9.95833	18175	48250	28741
9.96667	17644	48866	29391
9.975	17188	49582	30424
9.98333	16799	50297	31625
9.99167	16468	50750	32700
10	16180	50782	33536
10.0083	15934	50387	33884
10.0167	15715	49535	33629
10.025	15526	48286	32878
10.0333	15358	46872	31691
10.0417	15211	45336	30198
10.05	15089	43860	28666
10.0583	14985	42524	27139
10.0667	14899	41332	25766
10.075	14826	40319	24572
10.0833	14766	39426	23550
10.0917	14722	38655	22707
10.1	14693	37961	21995
10.1083	14684	37352	21435
10.1167	14696	36852	21012
10.125	14724	36462	20784
10.1333	14769	36250	20835
10.1417	14822	36242	21191
10.15	14878	36448	21907
10.1583	14932	36903	23018
10.1667	14979	37546	24352
10.175	15016	38261	25854
10.1833	15044	39002	27325
10.1917	15065	39583	28479
10.2	15081	39909	29243
10.2083	15100	39950	29463
10.2167	15124	39659	29072
10.225	15161	39070	28220
10.2333	15216	38303	26998
10.2417	15279	37387	25529
10.25	15334	36452	24053
10.2583	15375	35563	22603
10.2667	15389	34746	21328
10.275	15370	34060	20260
10.2833	15330	33483	19394
10.2917	15275	33029	18743
10.3	15212	32677	18256
10.3083	15144	32404	17907
10.3167	15072	32189	17655
10.325	14999	32007	17467
10.3333	14924	31848	17317
10.3417	14848	31696	17185
10.35	14770	31553	17063
10.3583	14690	31414	16942
10.3667	14607	31272	16829
10.375	14519	31118	16725
10.3833	14436	30940	16627
10.3917	14366	30744	16533
10.4	14314	30524	16436
10.4083	14293	30292	16336
10.4167	14306	30062	16230
10.425	14358	29835	16121
10.4333	14455	29638	16012
10.4417	14586	29471	15907
10.45	14736	29346	15822
10.4583	14896	29273	15760
10.4667	15028	29240	15731
10.475	15119	29233	15744
10.4833	15158	29236	15784
10.4917	15136	29223	15828
10.5	15060	29175	15866
10.5083	14947	29092	15878
10.5167	14802	28971	15853
10.525	14659	28817	15798
10.5333	14532	28648	15713
10.5417	14435	28468	15607
10.55	14383	28295	15496
10.5583	14379	28141	15385
10.5667	14430	28006	15291
10.575	14544	27894	15221
10.5833	14723	27800	15172
10.5917	14981	27723	15141
10.6	15304	27661	15126
10.6083	15656	27613	15131
10.6167	16031	27585	15161
10.625	16365	27574	15213
10.6333	16632	27576	15286
10.6417	16810	27591	15380
10.65	16869	27618	15490
10.6583	16813	27662	15620
10.6667	16662	27717	15763
10.675	16421	27771	15921
10.6833	16137	27816	16081
10.6917	15840	27825	16222
10.7	15550	27780	16335
10.7083	15306	27684	16401
10.7167	15110	27542	16412
10.725	14967	27361	16373
10.7333	14875	27171	16287
10.7417	14821	26976	16166
10.75	14790	26796	16033
10.7583	14771	26641	15895
10.7667	14760	26511	15774
10.775	14754	26412	15678
10.7833	14756	26337	15612
10.7917	14768	26279	15578
10.8	14794	26230	15575
10.8083	14833	26189	15595
10.8167	14889	26160	15636
10.825	14952	26143	15689
10.8333	15019	26136	15747
10.8417	15081	26137	15806
10.85	15122	26135	15855
10.8583	15141	26118	15891
10.8667	15136	26082	15907
10.875	15106	26023	15898
10.8833	15062	25940	15868
10.8917	15009	25844	15823
10.9	14951	25736	15765
10.9083	14895	25624	15709
10.9167	14841	25513	15659
10.925	14794	25405	15624
10.9333	14755	25308	15609
10.9417	14724	25222	15615
10.95	14702	25159	15647
10.9583	14688	25127	15709
10.9667	14686	25129	15797
10.975	14699	25169	15919
10.9833	14731	25250	16067
10.9917	14786	25364	16237
11	14860	25517	16431
11.0083	14938	25702	16638
11.0167	15016	25918	16865
11.025	15087	26161	17102
11.0333	15146	26404	17344
11.0417	15198	26643	17588
11.05	15246	26844	17802
11.0583	15293	26982	17984
11.0667	15337	27049	18109
11.075	15378	27032	18160
11.0833	15414	26933	18144
11.0917	15444	26786	18068
11.1	15466	26605	17941
11.1083	15476	26416	17797
11.1167	15471	26241	17648
11.125	15455	26080	17511
11.1333	15429	25940	17395
11.1417	15401	25812	17296
11.15	15381	25693	17213
11.1583	15372	25575	17134
11.1667	15380	25452	17054
11.175	15407	25324	16963
11.1833	15454	25184	16863
11.1917	15521	25041	16760
11.2	15606	24892	16653
11.2083	15701	24741	16553
11.2167	15805	24591	16459
11.225	15901	24441	16370
11.2333	15982	24297	16279
11.2417	16039	24157	16182
11.25	16063	24029	16080
11.2583	16055	23916	15970
11.2667	16026	23823	15868
11.275	15981	23761	15781
11.2833	15933	23729	15712
11.2917	15890	23719	15664
11.3	15856	23721	15631
11.3083	15833	23722	15604
11.3167	15820	23706	15577
11.325	15819	23666	15547
11.3333	15830	23600	15511
11.3417	15851	23506	15468
11.35	15881	23399	15420
11.3583	15920	23289	15370
11.3667	15969	23190	15345
11.375	16030	23124	15368
11.3833	16103	23100	15475
11.3917	16194	23131	15734
11.4	16301	23227	16187
11.4083	16417	23392	16879
11.4167	16545	23639	17887
11.425	16674	23979	19158
11.4333	16806	24413	20703
11.4417	16948	24969	22469
11.45	17111	25625	24256
11.4583	17308	26401	26060
11.4667	17547	27292	27696
11.475	17847	28267	29120
11.4833	18182	29352	30338
11.4917	18542	30445	31347
11.5	18905	31544	32206
11.5083	19210	32561	32894
11.5167	19449	33388	33438
11.525	19595	34040	33795
11.5333	19636	34517	33912
11.5417	19598	34888	33863
11.55	19511	35383	33819
11.5583	19394	36259	33916
11.5667	19281	37628	34465
11.575	19182	39615	35762
11.5833	19094	42282	37753
11.5917	19010	45169	40361
11.6	18922	48147	43491
11.6083	18821	51052	46534
11.6167	18698	53780	49356
11.625	18566	56640	52024
11.6333	18426	60273	54776
11.6417	18292	65284	58063
11.65	18181	71537	62622
11.6583	18093	79228	68945
11.6667	18031	87519	76206
11.675	17990	94518	84148
11.6833	17960	99613	91466
11.6917	17931	101471	96180
11.7	17899	99257	97786
11.7083	17869	93748	95774
11.7167	17841	85647	89810
11.725	17823	75635	81362
11.7333	17820	65624	71451
11.7417	17830	56006	60885
11.75	17847	47645	51262
11.7583	17871	40897	42720
11.7667	17904	35592	35777
11.775	17947	31725	30417
11.7833	18000	28952	26391
11.7917	18064	27066	23552
11.8	18135	25847	21585
11.8083	18206	25129	20322
11.8167	18277	24835	19595
11.825	18344	24877	19291
11.8333	18409	25195	19368
11.8417	18471	25763	19748
11.85	18530	26429	20346
11.8583	18588	27096	21126
11.8667	18643	27669	21884
11.875	18698	27985	22507
11.8833	18753	28007	22906
11.8917	18809	27753	22954
11.9	18866	27220	22658
11.9083	18923	26524	22129
11.9167	18984	25780	21409
11.925	19047	25030	20645
11.9333	19115	24382	19945
11.9417	19187	23844	19337
11.95	19261	23423	18862
11.9583	19335	23106	18502
11.9667	19401	22864	18232
11.975	19458	22672	18018
11.9833	19507	22504	17838
11.9917	19554	22355	17674
12	19602	22214	17512

## Sheet: Figure 3a
Fig. 3a. HPLC analysis of in vivo reaction for S. cerevisiae strain YCYP725A55 expressing CYP725A55 and TCPR using 2α-benzoyloxy-7β-acetoxytaxusin (15) as the substrate.
Time (min)	Synthesized 15	Control+15	CYP725A55+TCPR+15
7	4466	14530	13710
7.00833	4461	14469	13665
7.01667	4457	14411	13626
7.025	4454	14350	13584
7.03333	4452	14286	13534
7.04167	4452	14215	13476
7.05	4453	14140	13408
7.05833	4453	14062	13336
7.06667	4453	13986	13267
7.075	4452	13925	13204
7.08333	4453	13880	13158
7.09167	4457	13856	13133
7.1	4463	13853	13129
7.10833	4471	13867	13146
7.11667	4480	13893	13181
7.125	4488	13927	13226
7.13333	4495	13964	13279
7.14167	4501	14004	13339
7.15	4508	14046	13406
7.15833	4518	14089	13476
7.16667	4531	14130	13545
7.175	4546	14162	13609
7.18333	4563	14182	13657
7.19167	4581	14183	13684
7.2	4602	14159	13687
7.20833	4623	14111	13660
7.21667	4646	14037	13605
7.225	4671	13937	13521
7.23333	4696	13822	13408
7.24167	4720	13692	13284
7.25	4741	13562	13150
7.25833	4760	13442	13020
7.26667	4776	13339	12907
7.275	4787	13267	12814
7.28333	4796	13230	12754
7.29167	4802	13233	12729
7.3	4807	13280	12743
7.30833	4812	13364	12804
7.31667	4817	13477	12903
7.325	4824	13615	13033
7.33333	4832	13753	13189
7.34167	4844	13887	13344
7.35	4859	14001	13489
7.35833	4874	14083	13610
7.36667	4889	14130	13692
7.375	4905	14141	13735
7.38333	4922	14117	13732
7.39167	4939	14069	13685
7.4	4953	14003	13611
7.40833	4965	13930	13518
7.41667	4974	13859	13421
7.425	4982	13793	13333
7.43333	4988	13735	13258
7.44167	4992	13683	13193
7.45	4996	13635	13135
7.45833	4998	13586	13081
7.46667	5000	13535	13025
7.475	5003	13483	12967
7.48333	5006	13433	12908
7.49167	5011	13387	12848
7.5	5017	13348	12793
7.50833	5027	13314	12748
7.51667	5041	13286	12714
7.525	5059	13263	12696
7.53333	5079	13246	12691
7.54167	5101	13232	12696
7.55	5120	13219	12707
7.55833	5135	13205	12718
7.56667	5149	13186	12722
7.575	5163	13160	12717
7.58333	5175	13123	12701
7.59167	5186	13076	12671
7.6	5197	13014	12629
7.60833	5206	12942	12572
7.61667	5212	12863	12501
7.625	5215	12779	12420
7.63333	5220	12701	12329
7.64167	5228	12632	12244
7.65	5240	12578	12170
7.65833	5255	12544	12115
7.66667	5275	12531	12086
7.675	5300	12543	12084
7.68333	5336	12581	12111
7.69167	5383	12644	12169
7.7	5454	12735	12253
7.70833	5555	12853	12370
7.71667	5680	12996	12512
7.725	5815	13167	12673
7.73333	5952	13353	12853
7.74167	6092	13557	13037
7.75	6212	13769	13228
7.75833	6307	13987	13415
7.76667	6367	14219	13596
7.775	6385	14466	13776
7.78333	6358	14756	13954
7.79167	6294	15124	14147
7.8	6206	15631	14385
7.80833	6111	16327	14712
7.81667	6013	17303	15171
7.825	5919	18621	15829
7.83333	5836	20241	16738
7.84167	5766	22241	17852
7.85	5710	24398	19215
7.85833	5669	26570	20669
7.86667	5640	28621	22067
7.875	5622	30182	23333
7.88333	5614	31174	24217
7.89167	5612	31484	24656
7.9	5616	31016	24630
7.90833	5623	29919	24100
7.91667	5632	28339	23172
7.925	5643	26363	21994
7.93333	5654	24314	20609
7.94167	5667	22248	19228
7.95	5679	20340	17891
7.95833	5689	18692	16678
7.96667	5697	17290	15655
7.975	5706	16200	14798
7.98333	5717	15372	14141
7.99167	5734	14798	13650
8	5758	14455	13314
8.00833	5792	14307	13120
8.01667	5837	14346	13049
8.025	5892	14550	13099
8.03333	5954	14885	13268
8.04167	6021	15352	13540
8.05	6082	15897	13927
8.05833	6134	16492	14392
8.06667	6172	17108	14917
8.075	6191	17660	15481
8.08333	6195	18137	16001
8.09167	6186	18471	16461
8.1	6168	18625	16794
8.10833	6144	18609	16955
8.11667	6118	18424	16952
8.125	6091	18090	16793
8.13333	6067	17688	16495
8.14167	6045	17240	16141
8.15	6029	16814	15764
8.15833	6016	16458	15415
8.16667	6006	16181	15143
8.175	5999	16008	14950
8.18333	5993	15934	14846
8.19167	5992	15940	14823
8.2	5995	16018	14870
8.20833	6001	16151	14984
8.21667	6007	16328	15159
8.225	6013	16549	15402
8.23333	6020	16798	15717
8.24167	6028	17082	16075
8.25	6037	17364	16475
8.25833	6048	17615	16861
8.26667	6059	17815	17176
8.275	6068	17911	17399
8.28333	6076	17888	17479
8.29167	6084	17755	17401
8.3	6094	17510	17202
8.30833	6104	17196	16899
8.31667	6113	16868	16540
8.325	6122	16541	16192
8.33333	6132	16264	15869
8.34167	6143	16045	15609
8.35	6158	15881	15413
8.35833	6178	15762	15267
8.36667	6200	15668	15156
8.375	6222	15576	15058
8.38333	6243	15466	14953
8.39167	6259	15334	14824
8.4	6270	15170	14672
8.40833	6279	14984	14495
8.41667	6289	14789	14303
8.425	6301	14588	14115
8.43333	6315	14407	13936
8.44167	6330	14252	13787
8.45	6346	14136	13676
8.45833	6362	14073	13607
8.46667	6378	14058	13588
8.475	6393	14086	13614
8.48333	6406	14150	13671
8.49167	6417	14225	13755
8.5	6428	14299	13846
8.50833	6439	14357	13931
8.51667	6450	14383	14001
8.525	6461	14372	14037
8.53333	6472	14321	14035
8.54167	6483	14226	13990
8.55	6493	14098	13898
8.55833	6504	13940	13770
8.56667	6519	13760	13616
8.575	6538	13583	13445
8.58333	6566	13409	13284
8.59167	6606	13263	13136
8.6	6664	13153	13018
8.60833	6738	13082	12937
8.61667	6831	13054	12890
8.625	6934	13067	12879
8.63333	7032	13108	12900
8.64167	7123	13174	12938
8.65	7191	13249	12985
8.65833	7233	13320	13031
8.66667	7248	13381	13064
8.675	7236	13417	13081
8.68333	7203	13423	13075
8.69167	7156	13400	13046
8.7	7098	13346	12995
8.70833	7039	13269	12924
8.71667	6984	13177	12838
8.725	6937	13073	12747
8.73333	6901	12970	12655
8.74167	6875	12871	12572
8.75	6860	12781	12502
8.75833	6855	12708	12446
8.76667	6858	12649	12405
8.775	6866	12603	12376
8.78333	6878	12570	12357
8.79167	6892	12549	12346
8.8	6907	12543	12343
8.80833	6924	12555	12348
8.81667	6941	12592	12363
8.825	6959	12654	12392
8.83333	6977	12740	12438
8.84167	6993	12853	12500
8.85	7007	12979	12581
8.85833	7018	13111	12669
8.86667	7027	13239	12758
8.875	7036	13343	12841
8.88333	7046	13419	12904
8.89167	7057	13458	12945
8.9	7071	13457	12960
8.90833	7087	13422	12949
8.91667	7105	13365	12918
8.925	7124	13292	12877
8.93333	7143	13224	12829
8.94167	7163	13166	12790
8.95	7182	13129	12766
8.95833	7199	13121	12763
8.96667	7214	13145	12789
8.975	7228	13203	12844
8.98333	7241	13296	12929
8.99167	7254	13412	13047
9	7269	13551	13184
9.00833	7286	13700	13333
9.01667	7306	13841	13484
9.025	7326	13971	13616
9.03333	7345	14076	13729
9.04167	7363	14157	13816
9.05	7382	14223	13882
9.05833	7405	14286	13945
9.06667	7436	14369	14027
9.075	7481	14513	14157
9.08333	7541	14748	14392
9.09167	7610	15104	14782
9.1	7692	15633	15357
9.10833	7774	16317	16183
9.11667	7853	17137	17226
9.125	7925	18084	18411
9.13333	7980	19009	19720
9.14167	8018	19879	20922
9.15	8036	20580	21940
9.15833	8034	21013	22667
9.16667	8017	21177	22977
9.175	7989	21052	22889
9.18333	7954	20636	22451
9.19167	7924	20051	21683
9.2	7904	19343	20748
9.20833	7902	18490	19722
9.21667	7926	17634	18684
9.225	7978	16897	17750
9.23333	8062	16313	16918
9.24167	8179	15859	16246
9.25	8320	15529	15726
9.25833	8486	15307	15343
9.26667	8662	15173	15088
9.275	8836	15124	14936
9.28333	9000	15156	14878
9.29167	9127	15265	14906
9.3	9211	15459	15020
9.30833	9243	15728	15235
9.31667	9215	16058	15537
9.325	9140	16448	15910
9.33333	9033	16841	16346
9.34167	8904	17225	16773
9.35	8777	17561	17171
9.35833	8659	17814	17503
9.36667	8562	17987	17737
9.375	8490	18075	17881
9.38333	8440	18082	17945
9.39167	8408	18023	17942
9.4	8388	17927	17897
9.40833	8374	17820	17822
9.41667	8358	17710	17726
9.425	8337	17595	17617
9.43333	8307	17489	17494
9.44167	8269	17391	17376
9.45	8227	17315	17266
9.45833	8183	17278	17183
9.46667	8142	17289	17146
9.475	8106	17376	17171
9.48333	8077	17576	17296
9.49167	8056	17974	17572
9.5	8045	18716	18151
9.50833	8046	20336	19255
9.51667	8061	23337	21454
9.525	8103	28927	25849
9.53333	8194	38802	33687
9.54167	8364	54690	47535
9.55	8677	79626	70401
9.55833	9200	113885	103293
9.56667	9953	160656	149068
9.575	11007	218033	207620
9.58333	12331	280705	273346
9.59167	13789	339861	346534
9.6	15368	395104	416683
9.60833	16807	448554	478239
9.61667	17984	491119	527332
9.625	18814	514763	556366
9.63333	19161	518076	565096
9.64167	19041	504199	554776
9.65	18534	475533	525389
9.65833	17660	436937	483117
9.66667	16586	389443	432440
9.675	15413	337746	376027
9.68333	14204	287118	321229
9.69167	13098	242249	268315
9.7	12090	202109	221200
9.70833	11242	166554	180810
9.71667	10552	137133	146710
9.725	10003	112585	119724
9.73333	9589	93273	98185
9.74167	9277	78145	81765
9.75	9056	66523	69282
9.75833	8905	57870	59909
9.76667	8813	51365	53112
9.775	8773	46704	48156
9.78333	8781	43362	44745
9.79167	8839	41025	42454
9.8	8952	39409	40939
9.80833	9120	38176	39921
9.81667	9356	37128	39139
9.825	9644	36160	38346
9.83333	9965	35189	37388
9.84167	10307	34040	36227
9.85	10611	32583	34767
9.85833	10859	30952	33108
9.86667	11024	29328	31319
9.875	11080	27788	29430
9.88333	11034	26257	27640
9.89167	10901	24857	25939
9.9	10689	23620	24471
9.90833	10439	22462	23294
9.91667	10169	21482	22416
9.925	9901	20752	21901
9.93333	9663	20264	21717
9.94167	9455	19955	21809
9.95	9290	19778	22148
9.95833	9163	19724	22629
9.96667	9070	19778	23163
9.975	9006	19934	23723
9.98333	8964	20201	24263
9.99167	8939	20592	24807
10	8928	21153	25413
10.0083	8924	21896	26174
10.0167	8926	22843	27128
10.025	8930	24022	28313
10.0333	8938	25324	29762
10.0417	8949	26764	31287
10.05	8964	28185	32856
10.0583	8983	29460	34274
10.0667	9004	30581	35336
10.075	9028	31386	36003
10.0833	9053	31755	36163
10.0917	9079	31715	35792
10.1	9107	31300	35016
10.1083	9135	30616	33875
10.1167	9164	29764	32499
10.125	9194	28783	31067
10.1333	9220	27830	29613
10.1417	9243	26940	28327
10.15	9260	26177	27249
10.1583	9271	25592	26431
10.1667	9276	25167	25936
10.175	9279	24897	25730
10.1833	9282	24751	25781
10.1917	9284	24676	26060
10.2	9289	24632	26449
10.2083	9295	24582	26880
10.2167	9304	24489	27277
10.225	9316	24335	27532
10.2333	9330	24115	27611
10.2417	9344	23812	27483
10.25	9358	23452	27116
10.2583	9369	23048	26569
10.2667	9379	22620	25881
10.275	9390	22234	25098
10.2833	9402	21903	24354
10.2917	9416	21662	23674
10.3	9431	21532	23125
10.3083	9447	21502	22736
10.3167	9465	21547	22476
10.325	9483	21633	22307
10.3333	9502	21728	22192
10.3417	9524	21826	22100
10.35	9546	21951	22012
10.3583	9569	22146	21962
10.3667	9594	22444	22007
10.375	9623	22893	22174
10.3833	9658	23531	22502
10.3917	9695	24272	23020
10.4	9737	25087	23627
10.4083	9776	25874	24267
10.4167	9810	26465	24852
10.425	9838	26817	25228
10.4333	9861	26849	25358
10.4417	9878	26523	25220
10.45	9890	25937	24788
10.4583	9898	25157	24156
10.4667	9902	24116	23398
10.475	9903	22950	22559
10.4833	9901	21842	21756
10.4917	9899	20888	20995
10.5	9900	20043	20318
10.5083	9903	19291	19726
10.5167	9910	18652	19203
10.525	9921	18101	18752
10.5333	9935	17669	18348
10.5417	9955	17349	18015
10.55	9979	17155	17752
10.5583	10011	17112	17586
10.5667	10045	17215	17560
10.575	10079	17458	17679
10.5833	10114	17845	17947
10.5917	10148	18303	18372
10.6	10183	18801	18869
10.6083	10215	19283	19396
10.6167	10243	19665	19890
10.625	10266	19929	20252
10.6333	10281	20040	20464
10.6417	10288	19981	20501
10.65	10289	19785	20348
10.6583	10283	19468	20051
10.6667	10275	19055	19639
10.675	10267	18603	19138
10.6833	10260	18118	18615
10.6917	10255	17648	18074
10.7	10254	17207	17566
10.7083	10254	16802	17104
10.7167	10253	16454	16692
10.725	10251	16149	16348
10.7333	10248	15898	16058
10.7417	10246	15692	15830
10.75	10247	15530	15655
10.7583	10252	15415	15531
10.7667	10260	15339	15455
10.775	10272	15300	15421
10.7833	10286	15293	15421
10.7917	10303	15305	15452
10.8	10322	15330	15499
10.8083	10341	15359	15555
10.8167	10359	15382	15611
10.825	10375	15395	15658
10.8333	10387	15396	15692
10.8417	10394	15381	15711
10.85	10399	15356	15713
10.8583	10403	15323	15702
10.8667	10407	15284	15683
10.875	10411	15244	15657
10.8833	10415	15202	15629
10.8917	10420	15162	15596
10.9	10426	15123	15560
10.9083	10433	15087	15521
10.9167	10444	15055	15481
10.925	10457	15028	15449
10.9333	10473	15008	15427
10.9417	10491	14995	15419
10.95	10512	14991	15430
10.9583	10537	14996	15458
10.9667	10562	15010	15502
10.975	10584	15031	15560
10.9833	10604	15058	15618
10.9917	10617	15085	15674
11	10625	15108	15715
11.0083	10630	15125	15734
11.0167	10636	15136	15735
11.025	10648	15143	15731
11.0333	10670	15155	15745
11.0417	10706	15177	15858
11.05	10753	15214	16149
11.0583	10814	15268	16805
11.0667	10883	15339	18116
11.075	10956	15423	20303
11.0833	11030	15522	23708
11.0917	11095	15626	28697
11.1	11153	15728	34913
11.1083	11196	15824	42431
11.1167	11224	15900	50626
11.125	11238	15957	58318
11.1333	11238	15993	65232
11.1417	11227	16008	70181
11.15	11207	16006	72692
11.1583	11180	15991	72858
11.1667	11149	15969	70633
11.175	11119	15947	66433
11.1833	11091	15929	61244
11.1917	11069	15921	55353
11.2	11054	15927	49849
11.2083	11044	15951	45366
11.2167	11040	15995	42297
11.225	11041	16064	41375
11.2333	11049	16159	42685
11.2417	11065	16288	45920
11.25	11086	16453	51079
11.2583	11112	16659	57128
11.2667	11139	16913	63097
11.275	11167	17205	68479
11.2833	11193	17551	72077
11.2917	11221	17930	73560
11.3	11252	18351	72966
11.3083	11292	18806	70211
11.3167	11347	19285	65824
11.325	11423	19800	60529
11.3333	11529	20321	54535
11.3417	11670	20862	48718
11.35	11832	21404	43246
11.3583	12020	21940	38412
11.3667	12208	22477	34448
11.375	12378	22983	31235
11.3833	12520	23474	28851
11.3917	12612	23924	27149
11.4	12649	24337	26039
11.4083	12638	24713	25441
11.4167	12582	25042	25232
11.425	12496	25338	25326
11.4333	12395	25587	25656
11.4417	12283	25792	26106
11.45	12177	25940	26635
11.4583	12077	26012	27164
11.4667	11991	26002	27622
11.475	11927	25889	27994
11.4833	11883	25659	28230
11.4917	11864	25334	28324
11.5	11869	24908	28284
11.5083	11892	24407	28106
11.5167	11931	23871	27812
11.525	11978	23300	27426
11.5333	12026	22754	26948
11.5417	12073	22232	26428
11.55	12112	21766	25860
11.5583	12148	21377	25276
11.5667	12215	21117	24696
11.575	12366	21156	24133
11.5833	12886	21690	23676
11.5917	14433	23402	23389
11.6	17829	27105	23607
11.6083	25395	33820	24712
11.6167	39817	45403	27301
11.625	62971	63109	32506
11.6333	98311	87197	41124
11.6417	147199	119444	53621
11.65	205259	156756	71180
11.6583	273310	197169	92154
11.6667	342349	238621	115279
11.675	405695	274312	139343
11.6833	460050	302944	159946
11.6917	496799	320974	176045
11.7	514840	326118	185672
11.7083	514332	319725	187364
11.7167	494670	302866	182111
11.725	460485	276744	171057
11.7333	416286	246340	154956
11.7417	364005	212675	136931
11.75	311192	179215	117762
11.7583	258700	148307	99178
11.7667	210402	120175	82524
11.775	168402	96758	67746
11.7833	132201	77304	55713
11.7917	103275	61992	45975
11.8	80125	50321	38464
11.8083	62455	41520	32887
11.8167	49283	35211	28790
11.825	39540	30680	25942
11.8333	32616	27544	23982
11.8417	27646	25399	22691
11.85	24178	23955	21871
11.8583	21740	23025	21370
11.8667	20048	22460	21093
11.875	18918	22215	20983
11.8833	18226	22260	21042
11.8917	18006	22634	21292
11.9	18263	23422	21807
11.9083	19049	24645	22710
11.9167	20489	26368	24040
11.925	22533	28653	25869
11.9333	25170	31331	28276
11.9417	28431	34481	31077
11.95	32033	37893	34345
11.9583	36048	41472	37880
11.9667	40158	45203	41568
11.975	44210	48831	45411
11.9833	48106	52452	49129
11.9917	51429	55821	52814
12	54175	58921	56202
12.0083	56068	61717	59226
12.0167	56968	64073	61856
12.025	56900	66145	63931
12.0333	55782	68133	65600
12.0417	53654	70336	67155
12.05	50797	73078	68925
12.0583	47192	76838	71237
12.0667	43234	81632	74554
12.075	39131	86958	78825
12.0833	34996	92720	83295
12.0917	31214	97594	87715
12.1	27731	100703	90897
12.1083	24757	101641	91901
12.1167	22291	99729	90611
12.125	20309	94963	86866
12.1333	18853	88286	80761
12.1417	17831	79866	73515
12.15	17236	70842	65446
12.1583	17021	62041	57429
12.1667	17081	53703	50181
12.175	17346	46601	43742
12.1833	17724	40610	38527
12.1917	18071	35874	34357
12.2	18332	32298	31202
12.2083	18443	29704	28942
12.2167	18358	28064	27432
12.225	18108	27211	26673
12.2333	17727	27061	26566
12.2417	17240	27560	26990
12.25	16732	28471	27901
12.2583	16218	29615	29022
12.2667	15745	30825	30090
12.275	15337	31750	30967
12.2833	14992	32275	31383
12.2917	14731	32307	31245
12.3	14543	31759	30634
12.3083	14425	30751	29568
12.3167	14375	29439	28201
12.325	14385	27888	26756
12.3333	14453	26358	25283
12.3417	14582	24904	23969
12.35	14775	23623	22844
12.3583	15048	22582	21929
12.3667	15388	21750	21236
12.375	15799	21136	20715
12.3833	16267	20691	20341
12.3917	16735	20382	20071
12.4	17194	20174	19872
12.4083	17571	20033	19720
12.4167	17830	19935	19595
12.425	17961	19861	19491
12.4333	17945	19804	19400
12.4417	17796	19760	19328
12.45	17560	19732	19277
12.4583	17252	19728	19250
12.4667	16919	19752	19253
12.475	16596	19806	19288
12.4833	16296	19894	19356
12.4917	16051	20010	19460
12.5	15862	20155	19592
12.5083	15732	20323	19753
12.5167	15660	20508	19935
12.525	15631	20711	20127
12.5333	15629	20914	20330
12.5417	15639	21117	20523
12.55	15639	21303	20703
12.5583	15615	21457	20855
12.5667	15564	21577	20964
12.575	15479	21646	21030
12.5833	15366	21663	21047
12.5917	15238	21635	21017
12.6	15098	21566	20959
12.6083	14969	21474	20884
12.6167	14860	21387	20812
12.625	14792	21316	20771
12.6333	14794	21294	20777
12.6417	14883	21339	20852
12.65	15083	21459	21018
12.6583	15420	21671	21268
12.6667	15864	21972	21604
12.675	16412	22339	22019
12.6833	17033	22777	22467
12.6917	17643	23228	22948
12.7	18230	23670	23405
12.7083	18707	24074	23811
12.7167	19033	24387	24142
12.725	19193	24605	24348
12.7333	19153	24703	24426
12.7417	18924	24671	24377
12.75	18555	24536	24200
12.7583	18054	24314	23943
12.7667	17493	24031	23652
12.775	16915	23746	23359
12.7833	16342	23471	23135
12.7917	15832	23246	23003
12.8	15379	23090	22980
12.8083	15005	23003	23081
12.8167	14709	22989	23276
12.825	14481	23042	23524
12.8333	14321	23138	23803
12.8417	14215	23269	24049
12.85	14155	23412	24234
12.8583	14131	23554	24345
12.8667	14132	23691	24367
12.875	14151	23813	24313
12.8833	14181	23924	24211
12.8917	14214	24021	24073
12.9	14247	24105	23928
12.9083	14275	24181	23790
12.9167	14295	24250	23669
12.925	14307	24318	23577
12.9333	14309	24383	23511
12.9417	14300	24448	23475
12.95	14285	24515	23466
12.9583	14267	24587	23486
12.9667	14248	24670	23539
12.975	14234	24775	23632
12.9833	14226	24914	23783
12.9917	14225	25094	24014

## Sheet: Figure 3d
Fig. 3d. HPLC analysis of in vivo reaction for S. cerevisiae strain YCYP725A55 expressing CYP725A55 and TCPR using 2-deacetyl-2α-benzoylbaccatin I (17) as the substrate.
Time (min)	Purified 17	Purified 16	Control+17	CYP725A55+TCPR+17
7	3788	3955	11246	11769
7.00833	3797	3960	11155	11663
7.01667	3808	3965	11076	11566
7.025	3820	3970	11009	11481
7.03333	3831	3976	10958	11407
7.04167	3840	3981	10921	11348
7.05	3847	3987	10895	11308
7.05833	3854	3991	10880	11287
7.06667	3862	3994	10875	11284
7.075	3870	3999	10879	11299
7.08333	3880	4006	10894	11332
7.09167	3888	4014	10924	11386
7.1	3896	4025	10975	11460
7.10833	3903	4037	11047	11558
7.11667	3910	4048	11149	11683
7.125	3917	4057	11279	11828
7.13333	3924	4065	11438	12001
7.14167	3934	4074	11630	12191
7.15	3944	4081	11834	12395
7.15833	3957	4087	12049	12608
7.16667	3968	4091	12254	12812
7.175	3978	4096	12431	13007
7.18333	3985	4102	12572	13167
7.19167	3991	4110	12658	13284
7.2	3997	4122	12684	13350
7.20833	4004	4136	12657	13349
7.21667	4014	4150	12575	13285
7.225	4027	4164	12452	13172
7.23333	4041	4177	12309	13013
7.24167	4058	4189	12150	12832
7.25	4074	4201	12004	12646
7.25833	4090	4214	11877	12463
7.26667	4106	4228	11783	12305
7.275	4119	4241	11736	12175
7.28333	4131	4252	11737	12087
7.29167	4144	4262	11791	12052
7.3	4158	4273	11903	12069
7.30833	4173	4284	12064	12145
7.31667	4189	4295	12284	12280
7.325	4205	4306	12548	12467
7.33333	4221	4316	12837	12713
7.34167	4234	4325	13147	12993
7.35	4245	4331	13430	13300
7.35833	4253	4338	13672	13615
7.36667	4260	4345	13849	13893
7.375	4266	4352	13933	14127
7.38333	4272	4359	13928	14286
7.39167	4280	4367	13838	14357
7.4	4290	4374	13665	14346
7.40833	4299	4382	13444	14256
7.41667	4308	4391	13190	14098
7.425	4316	4403	12921	13904
7.43333	4326	4417	12666	13681
7.44167	4338	4433	12427	13459
7.45	4349	4452	12225	13252
7.45833	4361	4473	12059	13062
7.46667	4372	4497	11927	12895
7.475	4383	4524	11828	12744
7.48333	4395	4558	11755	12611
7.49167	4409	4593	11709	12491
7.5	4425	4629	11687	12385
7.50833	4443	4662	11690	12300
7.51667	4463	4686	11718	12236
7.525	4482	4701	11762	12196
7.53333	4501	4708	11811	12182
7.54167	4519	4710	11857	12189
7.55	4534	4710	11886	12213
7.55833	4549	4712	11890	12245
7.56667	4562	4717	11868	12266
7.575	4573	4722	11818	12272
7.58333	4583	4726	11743	12253
7.59167	4590	4731	11651	12203
7.6	4595	4736	11543	12128
7.60833	4599	4741	11430	12034
7.61667	4602	4747	11313	11922
7.625	4606	4754	11194	11803
7.63333	4610	4760	11072	11676
7.64167	4613	4764	10944	11545
7.65	4616	4764	10815	11409
7.65833	4620	4762	10684	11269
7.66667	4625	4758	10558	11132
7.675	4631	4755	10446	10995
7.68333	4637	4755	10349	10874
7.69167	4644	4758	10275	10773
7.7	4653	4765	10223	10695
7.70833	4663	4772	10191	10646
7.71667	4674	4778	10175	10620
7.725	4685	4783	10170	10613
7.73333	4697	4789	10169	10620
7.74167	4710	4798	10167	10630
7.75	4723	4809	10163	10638
7.75833	4736	4821	10157	10638
7.76667	4747	4834	10148	10626
7.775	4755	4846	10138	10601
7.78333	4759	4855	10128	10568
7.79167	4763	4861	10118	10532
7.8	4766	4864	10105	10495
7.80833	4771	4865	10092	10463
7.81667	4778	4869	10079	10437
7.825	4786	4878	10066	10420
7.83333	4796	4890	10057	10411
7.84167	4807	4907	10050	10412
7.85	4819	4926	10048	10421
7.85833	4830	4944	10052	10437
7.86667	4841	4961	10063	10459
7.875	4851	4976	10080	10487
7.88333	4860	4990	10101	10519
7.89167	4869	5002	10123	10554
7.9	4880	5012	10145	10589
7.90833	4890	5021	10167	10621
7.91667	4900	5030	10192	10650
7.925	4910	5041	10217	10676
7.93333	4920	5052	10244	10700
7.94167	4931	5063	10271	10721
7.95	4943	5073	10294	10737
7.95833	4955	5082	10311	10750
7.96667	4966	5090	10324	10758
7.975	4976	5098	10337	10763
7.98333	4985	5106	10353	10770
7.99167	4994	5114	10384	10785
8	5003	5121	10436	10815
8.00833	5012	5130	10511	10871
8.01667	5019	5139	10618	10958
8.025	5026	5149	10757	11080
8.03333	5031	5161	10929	11246
8.04167	5038	5176	11149	11452
8.05	5046	5191	11440	11704
8.05833	5057	5208	11844	12025
8.06667	5070	5225	12430	12456
8.075	5086	5247	13311	13059
8.08333	5105	5275	14552	13910
8.09167	5128	5311	16182	15139
8.1	5155	5355	18296	16738
8.10833	5183	5409	20644	18735
8.11667	5214	5469	23139	21111
8.125	5246	5535	25555	23523
8.13333	5276	5601	27465	25908
8.14167	5305	5668	28779	27903
8.15	5327	5734	29276	29212
8.15833	5342	5804	28838	29783
8.16667	5350	5903	27661	29495
8.175	5351	6090	25884	28355
8.18333	5345	6424	23665	26666
8.19167	5338	6989	21392	24528
8.2	5329	7911	19130	22208
8.20833	5321	9183	17099	19979
8.21667	5315	10776	15378	17882
8.225	5311	12688	13956	16112
8.23333	5310	14599	12874	14649
8.24167	5312	16415	12062	13502
8.25	5317	17931	11503	12657
8.25833	5322	18931	11159	12058
8.26667	5328	19413	11005	11697
8.275	5333	19361	11048	11542
8.28333	5340	18792	11270	11586
8.29167	5348	17886	11658	11842
8.3	5358	16726	12216	12274
8.30833	5372	15424	12848	12863
8.31667	5390	14135	13508	13583
8.325	5409	12868	14129	14300
8.33333	5429	11732	14593	14979
8.34167	5447	10722	14877	15516
8.35	5460	9852	14948	15824
8.35833	5466	9132	14788	15904
8.36667	5467	8527	14456	15749
8.375	5466	8043	13997	15371
8.38333	5464	7645	13448	14867
8.39167	5463	7325	12900	14271
8.4	5466	7069	12364	13648
8.40833	5471	6861	11889	13068
8.41667	5476	6695	11491	12537
8.425	5483	6558	11165	12096
8.43333	5490	6449	10918	11739
8.44167	5498	6359	10735	11463
8.45	5507	6286	10611	11264
8.45833	5518	6226	10536	11126
8.46667	5531	6176	10499	11043
8.475	5547	6134	10492	11006
8.48333	5563	6096	10502	10999
8.49167	5575	6064	10514	11013
8.5	5585	6038	10517	11033
8.50833	5593	6017	10506	11044
8.51667	5602	6000	10475	11037
8.525	5613	5984	10429	11011
8.53333	5630	5969	10378	10963
8.54167	5652	5955	10329	10906
8.55	5675	5942	10296	10850
8.55833	5696	5933	10287	10804
8.56667	5715	5928	10305	10784
8.575	5732	5927	10352	10795
8.58333	5750	5928	10422	10833
8.59167	5770	5931	10496	10895
8.6	5794	5933	10568	10967
8.60833	5818	5934	10623	11028
8.61667	5841	5936	10653	11074
8.625	5858	5940	10664	11098
8.63333	5869	5945	10666	11098
8.64167	5874	5951	10670	11087
8.65	5875	5957	10692	11075
8.65833	5875	5962	10746	11070
8.66667	5873	5967	10827	11085
8.675	5872	5973	10930	11122
8.68333	5873	5978	11047	11175
8.69167	5875	5985	11150	11239
8.7	5879	5992	11230	11302
8.70833	5886	6001	11273	11351
8.71667	5895	6014	11271	11382
8.725	5906	6031	11228	11391
8.73333	5918	6053	11153	11375
8.74167	5931	6080	11052	11343
8.75	5944	6111	10943	11298
8.75833	5957	6144	10830	11246
8.76667	5968	6178	10718	11191
8.775	5978	6209	10611	11133
8.78333	5988	6237	10508	11075
8.79167	5998	6260	10411	11013
8.8	6009	6276	10318	10948
8.80833	6021	6287	10236	10881
8.81667	6036	6294	10170	10814
8.825	6054	6298	10125	10755
8.83333	6078	6303	10111	10707
8.84167	6110	6315	10133	10680
8.85	6154	6338	10205	10685
8.85833	6212	6374	10342	10727
8.86667	6282	6426	10547	10816
8.875	6366	6490	10837	10959
8.88333	6458	6570	11206	11150
8.89167	6545	6655	11617	11395
8.9	6627	6741	12065	11675
8.90833	6689	6823	12485	11966
8.91667	6729	6888	12838	12257
8.925	6744	6934	13102	12496
8.93333	6732	6953	13236	12671
8.94167	6697	6941	13238	12764
8.95	6648	6904	13125	12760
8.95833	6588	6846	12900	12668
8.96667	6527	6771	12602	12509
8.975	6470	6695	12263	12286
8.98333	6418	6620	11896	12035
8.99167	6374	6554	11547	11765
9	6339	6499	11215	11497
9.00833	6313	6455	10924	11253
9.01667	6296	6423	10683	11033
9.025	6285	6400	10492	10859
9.03333	6278	6384	10366	10729
9.04167	6275	6377	10300	10646
9.05	6276	6377	10292	10612
9.05833	6282	6386	10338	10619
9.06667	6289	6401	10418	10653
9.075	6299	6418	10512	10708
9.08333	6309	6434	10609	10765
9.09167	6319	6447	10682	10813
9.1	6330	6456	10724	10844
9.10833	6339	6460	10730	10850
9.11667	6350	6463	10697	10829
9.125	6360	6467	10635	10788
9.13333	6372	6471	10558	10729
9.14167	6384	6475	10469	10667
9.15	6399	6481	10389	10611
9.15833	6416	6489	10321	10568
9.16667	6436	6500	10271	10548
9.175	6458	6514	10243	10555
9.18333	6482	6529	10233	10586
9.19167	6509	6545	10240	10644
9.2	6537	6563	10259	10717
9.20833	6564	6582	10281	10792
9.21667	6589	6603	10303	10865
9.225	6611	6625	10324	10921
9.23333	6629	6646	10344	10957
9.24167	6646	6663	10371	10976
9.25	6660	6677	10432	10984
9.25833	6674	6689	10553	10998
9.26667	6689	6702	10800	11049
9.275	6706	6717	11274	11165
9.28333	6729	6735	12055	11401
9.29167	6757	6757	13273	11818
9.3	6794	6780	15063	12446
9.30833	6838	6806	17304	13349
9.31667	6893	6840	20029	14538
9.325	6954	6884	23004	15884
9.33333	7017	6934	25783	17383
9.34167	7078	6991	28253	18797
9.35	7127	7048	29961	19948
9.35833	7162	7097	30713	20761
9.36667	7179	7136	30561	21075
9.375	7177	7160	29498	20872
9.38333	7161	7169	27683	20263
9.39167	7135	7167	25499	19281
9.4	7104	7158	23035	18085
9.40833	7075	7143	20630	16835
9.41667	7052	7126	18430	15575
9.425	7035	7106	16492	14457
9.43333	7023	7086	14936	13487
9.44167	7014	7066	13701	12702
9.45	7009	7048	12791	12114
9.45833	7006	7036	12154	11691
9.46667	7006	7031	11732	11426
9.475	7009	7032	11487	11289
9.48333	7015	7039	11369	11246
9.49167	7024	7051	11336	11276
9.5	7036	7067	11364	11355
9.50833	7051	7088	11445	11468
9.51667	7068	7114	11588	11622
9.525	7086	7145	11815	11839
9.53333	7104	7179	12183	12156
9.54167	7121	7217	12730	12606
9.55	7137	7255	13452	13255
9.55833	7152	7289	14396	14103
9.56667	7166	7319	15467	15107
9.575	7181	7342	16581	16276
9.58333	7197	7359	17691	17433
9.59167	7216	7368	18615	18518
9.6	7237	7371	19322	19441
9.60833	7258	7369	19758	20084
9.61667	7279	7365	19887	20449
9.625	7297	7360	19750	20525
9.63333	7312	7356	19390	20318
9.64167	7323	7356	18833	19907
9.65	7334	7358	18187	19329
9.65833	7346	7363	17479	18641
9.66667	7360	7369	16802	17943
9.675	7377	7378	16246	17257
9.68333	7397	7390	15859	16703
9.69167	7418	7406	15773	16341
9.7	7445	7424	16080	16263
9.70833	7487	7445	16996	16629
9.71667	7562	7471	18838	17638
9.725	7730	7509	22262	19780
9.73333	8078	7589	28545	23685
9.74167	8762	7748	39027	30770
9.75	10117	8099	55956	43140
9.75833	12453	8813	82269	62430
9.76667	16103	10083	117935	91342
9.775	21636	12277	164510	132228
9.78333	28867	15744	221128	182182
9.79167	37499	20476	280786	242374
9.8	47392	26789	342794	306777
9.80833	56765	34229	397768	367976
9.81667	65067	41907	440131	423563
9.825	71253	49571	467677	463828
9.83333	74253	55757	475716	486081
9.84167	74177	59877	464614	489936
9.85	71297	61699	438719	474054
9.85833	65784	60864	399065	442073
9.86667	58936	57700	352093	399970
9.875	51309	53028	302879	349366
9.88333	43568	47080	253306	298162
9.89167	36564	40855	209028	248582
9.9	30292	34806	169875	203304
9.90833	25158	29205	137495	165267
9.91667	21051	24499	111827	133436
9.925	17866	20566	91717	108585
9.93333	15494	17493	76860	89298
9.94167	13714	15139	65334	74636
9.95	12421	13369	56083	63616
9.95833	11462	12077	49031	55139
9.96667	10760	11118	43969	48703
9.975	10246	10426	40285	43604
9.98333	9868	9914	37514	39708
9.99167	9603	9543	35656	36785
10	9421	9280	34594	34691
10.0083	9304	9100	34191	33420
10.0167	9239	9000	34319	32790
10.025	9204	8967	34696	32560
10.0333	9183	8999	34976	32556
10.0417	9165	9097	34994	32510
10.05	9138	9244	34564	32178
10.0583	9095	9429	33540	31488
10.0667	9038	9640	32022	30403
10.075	8966	9838	30099	28889
10.0833	8884	10013	27848	27168
10.0917	8801	10135	25639	25289
10.1	8717	10182	23433	23403
10.1083	8642	10158	21252	21675
10.1167	8574	10065	19392	20107
10.125	8516	9909	17986	18827
10.1333	8469	9723	16999	17814
10.1417	8431	9515	16326	17075
10.15	8402	9306	15923	16606
10.1583	8382	9116	15741	16354
10.1667	8367	8947	15715	16282
10.175	8354	8814	15794	16351
10.1833	8343	8716	15978	16504
10.1917	8335	8667	16252	16721
10.2	8332	8683	16598	17000
10.2083	8337	8800	17061	17364
10.2167	8350	9092	17745	17860
10.225	8369	9615	18699	18561
10.2333	8392	10430	19934	19565
10.2417	8418	11635	21692	20870
10.25	8444	13130	23990	22554
10.2583	8471	14846	26571	24575
10.2667	8499	16693	29119	26778
10.275	8527	18322	31583	29173
10.2833	8555	19648	34064	31436
10.2917	8581	20491	36250	33466
10.3	8606	20719	37787	35104
10.3083	8628	20401	38524	36125
10.3167	8649	19617	38476	36530
10.325	8669	18431	37803	36311
10.3333	8687	17092	36682	35467
10.3417	8707	15672	35020	34217
10.35	8729	14307	32987	32682
10.3583	8758	13105	30977	31004
10.3667	8794	12066	29295	29447
10.375	8838	11256	28006	28052
10.3833	8889	10657	27052	26977
10.3917	8942	10313	26473	26269
10.4	8998	10270	26241	25880
10.4083	9048	10588	26247	25761
10.4167	9091	11422	26355	25830
10.425	9124	12860	26447	25934
10.4333	9144	14872	26421	25991
10.4417	9150	17574	26247	25943
10.45	9146	20630	25948	25737
10.4583	9134	23733	25505	25382
10.4667	9117	26691	24879	24913
10.475	9094	28908	24148	24328
10.4833	9070	30234	23391	23673
10.4917	9047	30585	22615	22932
10.5	9027	29870	21757	22128
10.5083	9012	28318	20863	21274
10.5167	9003	26238	19935	20361
10.525	9001	23744	19001	19474
10.5333	9005	21250	18150	18604
10.5417	9014	18851	17376	17820
10.55	9030	16695	16749	17160
10.5583	9053	14895	16278	16626
10.5667	9082	13407	15954	16252
10.575	9118	12270	15797	16025
10.5833	9163	11416	15810	15948
10.5917	9217	10804	15986	16024
10.6	9282	10391	16329	16244
10.6083	9353	10121	16824	16622
10.6167	9429	9961	17495	17163
10.625	9506	9879	18321	17840
10.6333	9581	9847	19220	18678
10.6417	9654	9845	20265	19584
10.65	9720	9860	21373	20510
10.6583	9783	9882	22339	21397
10.6667	9838	9906	23017	22101
10.675	9882	9928	23364	22595
10.6833	9916	9946	23414	22822
10.6917	9935	9958	23181	22744
10.7	9943	9964	22671	22417
10.7083	9940	9964	21993	21885
10.7167	9929	9960	21200	21185
10.725	9912	9955	20347	20438
10.7333	9888	9954	19522	19660
10.7417	9861	9961	18697	18916
10.75	9831	9982	17893	18227
10.7583	9798	10026	17173	17588
10.7667	9767	10093	16575	17016
10.775	9739	10182	16063	16482
10.7833	9714	10294	15605	16013
10.7917	9696	10410	15247	15604
10.8	9682	10518	14998	15280
10.8083	9673	10606	14912	15091
10.8167	9667	10654	15050	15053
10.825	9664	10661	15415	15215
10.8333	9663	10630	16017	15613
10.8417	9663	10562	16891	16195
10.85	9664	10470	17918	16949
10.8583	9668	10370	18910	17801
10.8667	9675	10267	19687	18587
10.875	9689	10171	20160	19263
10.8833	9707	10083	20325	19702
10.8917	9730	10007	20158	19831
10.9	9756	9944	19680	19680
10.9083	9784	9894	19024	19273
10.9167	9817	9861	18237	18656
10.925	9861	9842	17389	17968
10.9333	9924	9837	16607	17244
10.9417	10009	9844	15904	16577
10.95	10116	9859	15336	16022
10.9583	10249	9877	14903	15577
10.9667	10397	9898	14583	15259
10.975	10562	9913	14359	15044
10.9833	10732	9921	14193	14899
10.9917	10889	9920	14056	14797
11	11030	9909	13935	14713
11.0083	11130	9891	13821	14624
11.0167	11181	9868	13696	14519
11.025	11181	9841	13560	14403
11.0333	11130	9813	13421	14270
11.0417	11035	9786	13280	14135
11.05	10918	9760	13150	14005
11.0583	10783	9738	13035	13884
11.0667	10650	9720	12937	13782
11.075	10526	9707	12855	13698
11.0833	10417	9698	12785	13633
11.0917	10328	9695	12727	13587
11.1	10260	9696	12678	13554
11.1083	10216	9703	12638	13530
11.1167	10198	9713	12606	13510
11.125	10200	9728	12581	13494
11.1333	10219	9744	12566	13479
11.1417	10252	9761	12560	13465
11.15	10289	9778	12567	13454
11.1583	10328	9796	12588	13447
11.1667	10366	9815	12622	13448
11.175	10400	9835	12668	13457
11.1833	10433	9859	12727	13474
11.1917	10464	9884	12799	13500
11.2	10496	9908	12889	13533
11.2083	10524	9933	12984	13569
11.2167	10550	9957	13075	13608
11.225	10572	9981	13162	13643
11.2333	10591	10002	13225	13673
11.2417	10612	10022	13249	13696
11.25	10645	10038	13249	13712
11.2583	10700	10052	13241	13728
11.2667	10794	10065	13264	13755
11.275	10955	10078	13373	13815
11.2833	11293	10094	13708	13972
11.2917	12004	10111	14639	14318
11.3	13493	10129	16606	15243
11.3083	16916	10148	20839	17395
11.3167	23492	10166	28959	21663
11.325	35035	10185	42160	30079
11.3333	54475	10208	62476	44575
11.3417	82639	10236	91257	65957
11.35	119040	10272	124853	96458
11.3583	164753	10320	164036	134829
11.3667	212561	10381	209056	176946
11.375	259215	10458	250446	222068
11.3833	300109	10556	280849	262016
11.3917	327761	10668	296883	293085
11.4	341234	10793	299146	312844
11.4083	339712	10922	290311	317689
11.4167	322727	11035	271256	308453
11.425	295197	11135	240637	288477
11.4333	260535	11233	204476	258701
11.4417	221414	11363	169394	224609
11.45	183632	11735	139069	189344
11.4583	147720	12664	112221	154730
11.4667	116544	14769	89128	124384
11.475	90657	19505	70788	97971
11.4833	69660	28211	55545	76662
11.4917	53759	42516	43278	60052
11.5	41751	65031	34482	47399
11.5083	33122	95401	28712	38275
11.5167	27014	132638	24901	31706
11.525	22749	176559	22298	27158
11.5333	19837	219603	20524	24015
11.5417	17818	259382	19265	21850
11.55	16440	291054	18356	20352
11.5583	15470	309281	17666	19275
11.5667	14782	314039	17121	18494
11.575	14276	305542	16685	17889
11.5833	13888	284143	16314	17412
11.5917	13581	255223	16000	17015
11.6	13320	221274	15720	16677
11.6083	13099	185359	15473	16394
11.6167	12903	151861	15252	16149
11.625	12729	120957	15054	15947
11.6333	12572	95018	14889	15777
11.6417	12427	73823	14743	15635
11.65	12295	57090	14609	15514
11.6583	12170	44584	14495	15409
11.6667	12058	35251	14400	15318
11.675	11958	28620	14312	15236
11.6833	11872	23921	14225	15162
11.6917	11802	20655	14139	15093
11.7	11742	18411	14052	15027
11.7083	11693	16847	13968	14960
11.7167	11652	15761	13889	14890
11.725	11617	14972	13815	14820
11.7333	11591	14392	13749	14749
11.7417	11571	13942	13690	14684
11.75	11558	13583	13643	14629
11.7583	11553	13295	13609	14585
11.7667	11554	13053	13592	14559
11.775	11558	12852	13597	14554
11.7833	11566	12677	13625	14574
11.7917	11573	12524	13682	14624
11.8	11581	12388	13774	14707
11.8083	11589	12265	13906	14830
11.8167	11598	12158	14090	14997
11.825	11610	12062	14324	15202
11.8333	11626	11983	14599	15452
11.8417	11645	11918	14917	15725
11.85	11665	11866	15229	16008
11.8583	11687	11825	15521	16289
11.8667	11707	11791	15772	16535
11.875	11724	11766	15953	16746
11.8833	11738	11747	16071	16906
11.8917	11748	11734	16135	17013
11.9	11753	11725	16154	17081
11.9083	11754	11719	16154	17122
11.9167	11752	11715	16156	17150
11.925	11748	11711	16174	17186
11.9333	11745	11706	16223	17243
11.9417	11746	11700	16310	17325
11.95	11750	11693	16429	17439
11.9583	11759	11685	16585	17581
11.9667	11769	11677	16768	17738
11.975	11781	11670	16973	17913
11.9833	11793	11666	17200	18091
11.9917	11804	11664	17428	18273
12	11814	11664	17660	18449
12.0083	11822	11668	17873	18609
12.0167	11831	11676	18055	18750
12.025	11840	11689	18200	18855
12.0333	11847	11703	18292	18919
12.0417	11854	11717	18332	18942
12.05	11859	11730	18319	18922
12.0583	11865	11742	18250	18864
12.0667	11872	11752	18138	18780
12.075	11879	11764	17989	18671
12.0833	11887	11778	17809	18549
12.0917	11896	11793	17619	18412
12.1	11905	11807	17418	18265
12.1083	11914	11821	17220	18113
12.1167	11924	11832	17026	17952
12.125	11935	11840	16838	17795
12.1333	11948	11845	16664	17636
12.1417	11962	11851	16499	17483
12.15	11979	11856	16355	17339
12.1583	11998	11862	16236	17206
12.1667	12023	11867	16151	17101
12.175	12056	11872	16120	17029
12.1833	12102	11876	16151	17019
12.1917	12170	11882	16269	17094
12.2	12266	11893	16494	17267
12.2083	12395	11913	16818	17566
12.2167	12569	11945	17257	17997
12.225	12796	11991	17801	18529
12.2333	13100	12048	18427	19182
12.2417	13532	12119	19175	19943
12.25	14197	12198	20102	20851
12.2583	15218	12282	21336	22014
12.2667	16753	12374	23076	23627
12.275	19057	12478	25671	25936
12.2833	22141	12607	29417	29231
12.2917	26026	12774	34661	34010
12.3	30709	13002	41977	40474
12.3083	35416	13290	51330	49106
12.3167	39933	13624	63314	60285
12.325	43576	14003	77785	73682
12.3333	45647	14357	94167	89952
12.3417	46103	14662	112662	107649
12.35	44918	14884	130727	126212
12.3583	42139	14984	147658	144500
12.3667	38510	14967	161414	159492
12.375	34377	14850	169358	170533
12.3833	30153	14640	171160	175659
12.3917	26363	14382	166365	173581
12.4	23022	14096	154722	165335
12.4083	20339	13804	138945	151752
12.4167	18251	13538	120446	133790
12.425	16683	13299	100853	114808
12.4333	15563	13102	82866	95491
12.4417	14767	12946	66661	77805
12.45	14222	12826	53396	62800
12.4583	13845	12737	42991	50378
12.4667	13588	12670	35110	40946
12.475	13413	12623	29521	33918
12.4833	13292	12589	25661	29008
12.4917	13210	12567	23283	25811
12.5	13151	12554	22091	23973
12.5083	13107	12550	21919	23358
12.5167	13071	12553	22754	23784
12.525	13041	12565	24429	25131
12.5333	13019	12581	26777	27410
12.5417	13005	12602	29724	30204
12.55	13001	12624	32648	33281
12.5583	13008	12644	35294	36321
12.5667	13022	12663	37285	38645
12.575	13042	12683	38157	40081
12.5833	13064	12706	37904	40408
12.5917	13087	12731	36658	39468
12.6	13109	12756	34465	37574
12.6083	13129	12779	31830	35046
12.6167	13148	12797	29039	32075
12.625	13165	12810	26296	29197
12.6333	13182	12819	23929	26519
12.6417	13197	12826	21926	24228
12.65	13214	12835	20362	22405
12.6583	13232	12846	19189	20981
12.6667	13250	12860	18328	19938
12.675	13269	12878	17717	19178
12.6833	13290	12897	17277	18638
12.6917	13311	12916	16964	18256
12.7	13336	12934	16733	17984
12.7083	13364	12952	16563	17796
12.7167	13398	12970	16440	17666
12.725	13438	12990	16350	17580
12.7333	13483	13011	16290	17525
12.7417	13532	13031	16251	17489
12.75	13582	13050	16229	17467
12.7583	13634	13066	16221	17451
12.7667	13683	13081	16220	17437
12.775	13730	13097	16224	17422
12.7833	13773	13117	16231	17404
12.7917	13814	13139	16241	17383
12.8	13853	13165	16256	17361
12.8083	13890	13195	16276	17344
12.8167	13926	13226	16304	17335
12.825	13961	13260	16338	17335
12.8333	13995	13295	16375	17347
12.8417	14030	13333	16412	17367
12.85	14066	13370	16444	17393
12.8583	14107	13407	16465	17422
12.8667	14150	13443	16476	17445
12.875	14196	13480	16471	17459
12.8833	14243	13519	16452	17459
12.8917	14291	13560	16420	17441
12.9	14339	13603	16375	17408
12.9083	14387	13645	16322	17362
12.9167	14436	13683	16261	17307
12.925	14487	13717	16197	17254
12.9333	14540	13748	16136	17205
12.9417	14598	13777	16080	17165
12.95	14658	13806	16037	17136
12.9583	14722	13837	16011	17119
12.9667	14783	13871	16003	17114
12.975	14838	13908	16013	17123
12.9833	14885	13950	16042	17147
12.9917	14921	13993	16092	17190
13	14947	14035	16172	17259

## Sheet: Figure 4b
Fig. 4b. LC–MS chromatograms show the formation of 16 in engineered yeast YDBVI co-expressing T13OH, T5AT, TAX19, T10OH, CYP725A37, T2OH, T7OH, AAE4, TBT, AT5, CYP725A55 and TCPR.
Time (min)	Intensity of Purified 17	Time (min)	Intensity of Purified 16	Time (min)	Intensity of YDBVI+2	Time (min)	Intensity of control+2
14.0127	0	14.0182	0	14.0106	0	14.0078	0
14.0387	0	14.0449	0	14.0318	0	14.0269	0
14.0638	0	14.0708	0	14.0498	0	14.0496	0
14.089	0	14.0968	0	14.0704	0	14.0711	0
14.1132	0	14.1228	0	14.0899	0	14.091	0
14.1383	0	14.1487	0	14.1119	0	14.112	0
14.1642	0	14.1746	0	14.1335	0	14.1348	0
14.1902	0	14.2014	0	14.153	0	14.1524	0
14.2168	0	14.2275	0	14.1713	0	14.1751	0
14.2428	0	14.2535	0	14.1913	0	14.1968	0
14.2688	0	14.2793	0	14.2125	0	14.2188	0
14.2949	0	14.3052	0	14.2362	0	14.2401	0
14.3209	0	14.3313	0	14.2588	0	14.262	0
14.3467	0	14.3574	0	14.279	0	14.2813	0
14.3734	0	14.3841	0	14.2988	0	14.3051	0
14.3992	0	14.41	0	14.3185	0	14.3264	0
14.4252	0	14.4359	0	14.3403	0	14.3481	0
14.451	0	14.4619	0	14.3649	0	14.3717	0
14.4767	0	14.4879	0	14.3846	0	14.3926	0
14.5024	0	14.5139	0	14.4052	0	14.4109	0
14.5281	0	14.5398	0	14.4252	0	14.4328	0
14.5548	0	14.5657	0	14.4474	0	14.4562	0
14.5807	0	14.5916	0	14.4684	0	14.4776	0
14.6063	0	14.6175	0	14.4913	0	14.5001	0
14.632	0	14.6435	0	14.5122	0	14.5229	0
14.6576	0	14.6691	0	14.5348	0	14.5414	0
14.6834	0	14.6948	0	14.5554	0	14.5643	0
14.7097	0	14.7214	0	14.5786	0	14.5881	0
14.7353	0	14.7474	0	14.5994	0	14.6093	0
14.7611	0	14.7732	0	14.6226	0	14.6338	0
14.787	0	14.799	0	14.6415	0	14.656	0
14.8129	0	14.8246	0	14.6651	0	14.6783	0
14.8389	0	14.8502	0	14.6874	0	14.7019	0
14.8645	0	14.8758	0	14.7092	0	14.7232	0
14.8902	0	14.9012	0	14.7307	0	14.7468	0
14.9157	0	14.9266	0	14.7538	0	14.769	0
14.9415	0	14.9528	0	14.7726	0	14.7905	0
14.9675	0	14.9783	0	14.7953	0	14.8149	0
14.993	0	15.004	0	14.8191	0	14.836	0
15.0186	0	15.0302	0	14.8396	0	14.8604	0
15.0445	0	15.0551	0	14.8599	0	14.883	0
15.0704	0	15.0806	0	14.8826	0	14.9048	0
15.0962	0	15.1063	0	14.9027	0	14.9286	0
15.1227	0	15.1327	0	14.9261	0	14.9507	0
15.1483	0	15.1583	0	14.9479	0	14.9753	0
15.1739	0	15.1838	0	14.9724	0	14.9984	0
15.1997	0	15.2103	0	14.9923	0	15.0204	0
15.2255	0	15.2359	0	15.0136	0	15.0435	0
15.2513	0	15.2616	0	15.0347	0	15.0659	0
15.2769	0	15.2882	0	15.0589	0	15.0883	0
15.3028	0	15.3136	0	15.0802	0	15.1115	0
15.3286	0	15.3392	0	15.1041	0	15.1328	0
15.3543	0	15.365	0	15.1219	0	15.1553	0
15.3808	0	15.3907	0	15.1442	0	15.177	0
15.4064	0	15.4164	0	15.1651	0	15.2001	0
15.4318	15296.9	15.4419	0	15.1888	0	15.2227	0
15.4584	38961.4	15.4682	0	15.2114	0	15.2453	0
15.4841	74327.7	15.4936	0	15.2359	0	15.2674	0
15.5096	84707.6	15.5196	0	15.2554	0	15.29	0
15.5359	81801.9	15.5459	0	15.2773	0	15.3138	0
15.5612	42288	15.5715	0	15.3004	0	15.3346	0
15.5869	18146.5	15.5972	0	15.3249	0	15.358	0
15.6125	12245	15.6223	0	15.3473	0	15.3804	0
15.638	0	15.6479	0	15.3705	0	15.403	0
15.6636	0	15.6733	0	15.3907	0	15.4244	0
15.6889	0	15.6991	0	15.4133	0	15.4467	0
15.7155	0	15.7246	0	15.4378	0	15.4686	0
15.7411	13075.3	15.7493	0	15.4609	0	15.492	0
15.7666	19022.7	15.7749	0	15.4842	0	15.5144	0
15.7929	41798.8	15.8012	0	15.505	0	15.5378	0
15.818	52190.6	15.8267	0	15.5276	0	15.5575	0
15.8436	40082.3	15.8521	0	15.5512	0	15.5794	0
15.8692	26978.1	15.8769	0	15.5738	0	15.6029	0
15.8947	16268.9	15.9026	0	15.5954	0	15.626	0
15.9201	10997	15.928	0	15.6178	0	15.6486	0
15.9456	17284.6	15.954	0	15.6405	0	15.6718	0
15.9712	16422.1	15.9794	0	15.6611	0	15.6898	0
15.9968	19336.3	16.0041	0	15.6857	0	15.7133	0
16.0223	21080.3	16.0303	0	15.7062	0	15.7378	0
16.0485	31456.9	16.0555	0	15.7279	0	15.7623	0
16.0737	38160.2	16.0808	0	15.7506	0	15.7852	0
16.0993	44570.2	16.1061	0	15.7734	0	15.8071	0
16.1247	52410.1	16.1305	0	15.7947	0	15.8277	0
16.15	31908.8	16.156	0	15.8167	0	15.8522	0
16.1753	16284.3	16.1812	0	15.838	0	15.8763	0
16.2006	0	16.2072	0	15.8606	0	15.898	0
16.2262	0	16.2324	0	15.8813	0	15.9217	0
16.2516	0	16.2567	0	15.9047	0	15.9405	0
16.2766	0	16.2829	0	15.9263	0	15.9637	0
16.3028	29168.3	16.3081	0	15.9475	0	15.9862	0
16.3279	36140.2	16.3334	0	15.9693	0	16.0107	0
16.3533	48650.2	16.3586	0	15.9939	0	16.0291	0
16.3787	59006.1	16.3828	0	16.015	0	16.0525	0
16.4036	80612.9	16.4082	0	16.0378	0	16.0705	0
16.4289	87038.9	16.4332	0	16.0595	0	16.095	0
16.454	85262.1	16.459	0	16.0795	0	16.1183	0
16.4794	180819	16.4842	0	16.1036	0	16.1415	0
16.5047	1.07543e+06	16.5083	0	16.1284	0	16.1599	0
16.5295	4102275	16.5344	0	16.1466	0	16.1844	0
16.5547	12975333	16.5594	0	16.1703	0	16.2043	0
16.5789	27390690	16.5846	0	16.1913	0	16.2289	0
16.604	44800992	16.6098	0	16.2135	0	16.2494	0
16.6297	61847380	16.6337	0	16.2381	0	16.2727	0
16.6534	57811960	16.659	0	16.2626	0	16.2933	0
16.6783	38009280	16.6839	0	16.2816	0	16.3172	0
16.7026	17997154	16.7096	0	16.3044	0	16.3397	0
16.7268	8714675	16.7335	0	16.3247	0	16.3627	0
16.7519	5.91639e+06	16.7571	0	16.3489	0	16.3851	0
16.7769	4.9065e+06	16.7828	0	16.373	0	16.4068	0
16.8027	3.82738e+06	16.8071	0	16.3947	0	16.4308	0
16.8279	1.79747e+06	16.8314	0	16.4108	0	16.4515	0
16.8533	754929	16.8563	0	16.4294	0	16.4738	0
16.8791	350771	16.8803	0	16.4526	0	16.4986	0
16.9042	205705	16.9055	0	16.4759	0	16.5217	0
16.9293	130072	16.9295	0	16.4964	0	16.5464	0
16.9545	97987.5	16.9554	0	16.5187	0	16.5681	0
16.9799	54059.1	16.9804	0	16.5349	0	16.5902	0
17.0048	38163.1	17.0043	0	16.558	0	16.6141	0
17.0297	41834.6	17.0303	0	16.5827	66539	16.6381	0
17.0548	40970.1	17.0544	0	16.607	116375	16.6627	0
17.08	19042.7	17.0794	0	16.6317	222830	16.6835	0
17.1053	0	17.1044	0	16.6514	296172	16.7041	0
17.13	28440.2	17.1281	0	16.6709	351751	16.7268	0
17.154	0	17.1533	0	16.6945	354080	16.7497	0
17.179	25471	17.177	0	16.7186	572781	16.7725	0
17.2039	28167.1	17.2027	0	16.7402	1.0361e+06	16.795	0
17.2286	0	17.2276	0	16.7646	1.66438e+06	16.8175	0
17.2519	0	17.2513	0	16.7825	2.36845e+06	16.8403	0
17.2756	29079.5	17.2764	0	16.8036	2608690	16.8584	0
17.3015	0	17.2998	0	16.8281	1.95663e+06	16.8819	0
17.3266	0	17.3243	0	16.8502	1.01974e+06	16.9049	0
17.3517	0	17.3493	0	16.8715	519330	16.9293	0
17.3758	0	17.373	0	16.8961	234853	16.9492	0
17.3995	0	17.3977	0	16.9164	106596	16.9729	0
17.4247	23273.3	17.4213	0	16.9402	0	16.9949	0
17.4497	0	17.4468	0	16.9647	0	17.0183	0
17.4744	0	17.4717	0	16.9888	0	17.0429	0
17.4991	0	17.4954	0	17.0121	0	17.0622	0
17.523	0	17.5203	0	17.0333	0	17.0847	0
17.5489	0	17.5434	0	17.0561	0	17.1079	0
17.5739	0	17.5682	0	17.0806	0	17.1305	0
17.5985	0	17.5931	0	17.1044	0	17.1536	0
17.6227	0	17.6168	0	17.1277	0	17.1768	0
17.6465	0	17.6416	0	17.1492	0	17.197	0
17.6715	0	17.6651	0	17.1699	0	17.2202	0
17.6954	0	17.6901	0	17.1933	0	17.2426	0
17.7192	0	17.7148	0	17.2176	0	17.2652	0
17.7431	0	17.7384	0	17.2396	0	17.2882	0
17.767	0	17.7632	0	17.2597	0	17.3112	0
17.7927	0	17.786	0	17.2824	0	17.3322	0
17.8166	0	17.811	0	17.3055	0	17.354	0
17.8397	0	17.8353	0	17.3288	0	17.3779	0
17.8642	0	17.859	0	17.3509	0	17.4009	0
17.8881	0	17.8842	0	17.374	0	17.4244	0
17.913	0	17.9068	0	17.3968	0	17.4461	0
17.938	0	17.9317	0	17.4189	0	17.4675	0
17.9617	0	17.9574	0	17.442	0	17.4921	0
17.9861	0	17.981	0	17.4644	0	17.5145	0
18.0101	0	18.0059	0	17.4876	0	17.5387	0
18.0359	0	18.0294	0	17.5113	0	17.5614	0
18.0609	0	18.0534	0	17.533	0	17.5839	0
18.0846	0	18.0783	0	17.5559	0	17.6084	0
18.1087	0	18.102	0	17.5785	0	17.631	0
18.1332	0	18.127	0	17.6017	0	17.6554	0
18.158	0	18.1506	0	17.6255	0	17.6786	0
18.183	0	18.1754	0	17.6488	0	17.6986	0
18.2066	0	18.1998	0	17.6704	0	17.7227	0
18.2312	0	18.2234	0	17.6925	0	17.7459	0
18.2563	0	18.2484	0	17.713	0	17.77	0
18.2815	0	18.2722	0	17.7373	0	17.7931	0
18.3064	0	18.2972	0	17.76	0	17.8135	0
18.3299	0	18.3212	0	17.7819	0	17.837	0
18.3548	0	18.3448	0	17.803	0	17.8604	0
18.3799	0	18.3699	0	17.826	0	17.8849	0
18.4044	0	18.394	0	17.8499	0	17.907	0
18.4293	0	18.4183	0	17.8706	0	17.9276	0
18.4524	0	18.4422	0	17.8933	0	17.9522	0
18.4774	0	18.4658	0	17.9152	0	17.9755	0
18.5025	0	18.4908	0	17.9355	0	17.999	0
18.5267	0	18.5152	0	17.9552	0	18.0235	0
18.5516	0	18.5393	0	17.9797	0	18.0442	0
18.5746	0	18.5626	0	18.0002	0	18.0688	0
18.5995	0	18.5862	0	18.0212	0	18.0915	0
18.6242	0	18.6106	0	18.0433	0	18.1151	0
18.6484	0	18.6354	0	18.0644	0	18.1396	0
18.6726	0	18.6587	0	18.0859	0	18.1603	0
18.6944	0	18.6808	0	18.1104	0	18.1846	0
18.7184	0	18.7045	0	18.1309	0	18.2069	0
18.7433	0	18.7284	0	18.1544	0	18.2305	0
18.7673	0	18.7531	0	18.1754	0	18.255	0
18.7922	0	18.777	0	18.1986	0	18.2756	0
18.8151	0	18.8	0	18.221	0	18.3002	0
18.8402	0	18.8236	0	18.2455	0	18.3225	0
18.8652	0	18.8486	0	18.2688	0	18.3447	0
18.8895	0	18.8742	0	18.2895	0	18.3693	0
18.9144	0	18.8983	0	18.3126	0	18.3901	0
18.937	0	18.9212	0	18.335	0	18.4147	0
18.9621	0	18.9447	0	18.3595	0	18.4371	0
18.9871	0	18.9698	0	18.3818	0	18.46	0
19.0114	0	18.9946	0	18.4028	0	18.4846	0
19.0363	0	19.0185	93558.1	18.4259	0	18.5067	0
19.0592	0	19.0415	600508	18.4486	0	18.5312	0
19.0842	0	19.0651	2.8317e+06	18.4731	0	18.5536	0
19.1093	0	19.0899	8667385	18.4958	0	18.5761	0
19.1337	0	19.1156	19317260	18.5168	0	18.6006	0
19.1586	0	19.1392	34394980	18.5395	0	18.6211	0
19.1814	0	19.1633	50023620	18.5624	0	18.6453	0
19.2065	0	19.1855	58847324	18.587	0	18.6668	0
19.2315	0	19.2104	50533032	18.6098	0	18.6883	0
19.2561	0	19.2352	24556554	18.6298	0	18.7121	0
19.281	0	19.259	10268386	18.6529	0	18.7353	0
19.3035	0	19.2833	4.57217e+06	18.675	0	18.7592	0
19.3285	0	19.3068	1.98386e+06	18.6985	0	18.78	0
19.3536	0	19.3317	863485	18.7221	0	18.8024	0
19.3788	0	19.3553	349889	18.7447	0	18.8263	0
19.4036	0	19.3794	185173	18.7662	0	18.8493	0
19.4261	0	19.404	87576.4	18.7878	0	18.8738	0
19.4512	0	19.4274	65065.8	18.8124	0	18.8954	0
19.4761	0	19.4524	45771.4	18.836	0	18.9174	0
19.501	0	19.4774	35925.4	18.8584	0	18.9411	0
19.5258	0	19.5017	35441.6	18.8804	0	18.9644	0
19.5485	0	19.5266	41330.2	18.9039	0	18.9886	0
19.5733	0	19.5501	0	18.9285	0	19.0109	0
19.598	0	19.5738	23819.6	18.9519	0	19.0339	0
19.6235	0	19.5987	0	18.9714	0	19.0566	0
19.6462	0	19.6225	33400.8	18.9934	0	19.08	0
19.6667	0	19.6454	0	19.0175	0	19.104	0
19.6911	0	19.669	0	19.0427	0	19.1263	0
19.7163	0	19.693	0	19.0662	0	19.1494	0
19.7412	0	19.7178	0	19.0881	0	19.1741	0
19.764	0	19.7427	0	19.1101	0	19.1969	0
19.7865	0	19.766	0	19.134	0	19.2215	0
19.8108	0	19.7895	0	19.1583	0	19.2439	0
19.8357	0	19.8138	0	19.182	0	19.2669	0
19.8606	0	19.8387	0	19.2043	0	19.2906	0
19.884	0	19.8626	0	19.2274	0	19.3144	0
19.9064	0	19.8871	0	19.252	0	19.339	0
19.9302	0	19.9094	0	19.2767	0	19.3624	0
19.955	0	19.9343	0	19.3001	0	19.3859	0
19.9799	0	19.958	0	19.3224	0	19.4096	0
		19.9819	0	19.3456	0	19.4332	0
				19.3701	0	19.4588	0
				19.3948	0	19.4822	0
				19.4185	0	19.5049	0
				19.4397	0	19.5288	0
				19.4631	0	19.5536	0
				19.4859	0	19.5783	0
				19.5102	0	19.6009	0
				19.5349	0	19.6231	0
				19.5559	0	19.6455	0
				19.5797	0	19.6688	0
				19.6009	0	19.6927	0
				19.6246	0	19.7156	0
				19.6485	0	19.7394	0
				19.6718	0	19.7627	0
				19.6909	0	19.7853	0
				19.713	0	19.81	0
				19.7349	0	19.8296	0
				19.7594	0	19.8544	0
				19.7823	0	19.8767	0
				19.8061	0	19.8988	0
				19.8277	0	19.9233	0
				19.8456	0	19.9435	0
				19.8702	0	19.9678	0
				19.8904	0	19.9889	0
				19.9145	0
				19.9381	0
				19.9604	0
				19.982	0

## Sheet: Supplementary Figure 1a
Supplementary Figure 1a. Gas chromatography flame ionization detector (GC-FID) analysis of in vivo reaction by S. cerevisiae strain YT13OH expressing T13OH and TCPR using 2 as the substrate.
Time (min)	Synthesized 2	Control+2	T13OH+TCPR+2
20.0003	-132	779	-46
20.001	-132	779	-45
20.0017	-133	779	-44
20.0023	-133	779	-44
20.003	-133	779	-44
20.0037	-134	779	-43
20.0043	-134	779	-43
20.005	-134	780	-43
20.0057	-134	779	-43
20.0063	-134	779	-43
20.007	-133	780	-43
20.0077	-133	780	-43
20.0083	-133	780	-43
20.009	-134	781	-42
20.0097	-134	781	-42
20.0103	-134	781	-42
20.011	-134	781	-42
20.0117	-134	781	-42
20.0123	-134	781	-42
20.013	-133	781	-42
20.0137	-133	781	-42
20.0143	-133	781	-42
20.015	-133	781	-41
20.0157	-134	780	-41
20.0163	-134	780	-41
20.017	-134	780	-41
20.0177	-134	779	-41
20.0183	-135	778	-40
20.019	-135	778	-40
20.0197	-136	777	-39
20.0203	-136	777	-39
20.021	-136	776	-38
20.0217	-135	776	-38
20.0223	-135	775	-38
20.023	-134	774	-38
20.0237	-134	772	-38
20.0243	-134	771	-38
20.025	-133	769	-38
20.0257	-132	768	-38
20.0263	-131	767	-38
20.027	-131	766	-38
20.0277	-131	766	-38
20.0283	-131	765	-38
20.029	-130	764	-37
20.0297	-130	763	-38
20.0303	-131	762	-38
20.031	-131	761	-38
20.0317	-132	761	-38
20.0323	-132	760	-38
20.033	-132	759	-38
20.0337	-132	758	-38
20.0343	-132	758	-38
20.035	-132	757	-39
20.0357	-132	757	-39
20.0363	-133	756	-39
20.037	-133	756	-39
20.0377	-134	756	-39
20.0383	-134	756	-39
20.039	-134	756	-38
20.0397	-134	756	-38
20.0403	-135	757	-38
20.041	-135	757	-37
20.0417	-135	757	-36
20.0423	-135	758	-36
20.043	-136	758	-35
20.0437	-136	758	-35
20.0443	-136	758	-34
20.045	-136	758	-33
20.0457	-136	758	-33
20.0463	-137	757	-32
20.047	-137	757	-31
20.0477	-137	757	-31
20.0483	-137	758	-30
20.049	-138	758	-30
20.0497	-138	758	-30
20.0503	-138	758	-31
20.051	-138	759	-31
20.0517	-139	760	-32
20.0523	-139	761	-33
20.053	-139	761	-33
20.0537	-139	761	-34
20.0543	-139	761	-34
20.055	-138	761	-35
20.0557	-138	761	-35
20.0563	-138	761	-36
20.057	-137	761	-36
20.0577	-137	762	-37
20.0583	-137	762	-37
20.059	-136	762	-38
20.0597	-136	762	-40
20.0603	-136	762	-41
20.061	-137	762	-42
20.0617	-137	762	-43
20.0623	-138	763	-44
20.063	-138	763	-44
20.0637	-139	763	-45
20.0643	-139	763	-45
20.065	-139	763	-46
20.0657	-139	763	-46
20.0663	-139	763	-47
20.067	-139	763	-47
20.0677	-139	763	-47
20.0683	-139	763	-47
20.069	-139	764	-47
20.0697	-140	764	-47
20.0703	-140	765	-47
20.071	-139	765	-48
20.0717	-139	766	-48
20.0723	-138	766	-48
20.073	-138	767	-48
20.0737	-138	767	-48
20.0743	-138	768	-48
20.075	-137	767	-48
20.0757	-137	767	-49
20.0763	-137	767	-49
20.077	-137	766	-49
20.0777	-137	766	-49
20.0783	-136	765	-50
20.079	-136	765	-50
20.0797	-136	765	-50
20.0803	-135	766	-51
20.081	-135	766	-51
20.0817	-134	766	-52
20.0823	-134	766	-53
20.083	-134	766	-53
20.0837	-134	767	-54
20.0843	-134	767	-55
20.085	-134	767	-56
20.0857	-134	767	-56
20.0863	-134	766	-57
20.087	-133	766	-58
20.0877	-133	765	-58
20.0883	-132	764	-58
20.089	-132	763	-58
20.0897	-132	762	-58
20.0903	-131	761	-57
20.091	-131	760	-57
20.0917	-131	759	-57
20.0923	-131	759	-57
20.093	-130	759	-56
20.0937	-130	759	-56
20.0943	-129	758	-56
20.095	-129	758	-55
20.0957	-129	757	-54
20.0963	-128	757	-54
20.097	-128	756	-54
20.0977	-127	756	-54
20.0983	-127	755	-53
20.099	-126	754	-53
20.0997	-126	754	-53
20.1003	-125	753	-53
20.101	-125	753	-52
20.1017	-124	752	-51
20.1023	-124	752	-51
20.103	-123	752	-50
20.1037	-123	751	-50
20.1043	-122	751	-50
20.105	-121	751	-50
20.1057	-120	750	-50
20.1063	-120	750	-50
20.107	-120	749	-50
20.1077	-120	749	-50
20.1083	-119	748	-50
20.109	-119	748	-50
20.1097	-118	748	-50
20.1103	-118	748	-51
20.111	-117	748	-51
20.1117	-117	748	-52
20.1123	-117	748	-53
20.113	-117	748	-54
20.1137	-116	748	-55
20.1143	-116	748	-56
20.115	-116	748	-58
20.1157	-117	748	-59
20.1163	-117	749	-61
20.117	-117	749	-62
20.1177	-117	749	-63
20.1183	-117	750	-64
20.119	-117	750	-65
20.1197	-117	750	-66
20.1203	-116	750	-67
20.121	-116	751	-68
20.1217	-116	752	-69
20.1223	-116	753	-70
20.123	-117	754	-71
20.1237	-117	754	-73
20.1243	-117	755	-74
20.125	-117	755	-75
20.1257	-117	755	-76
20.1263	-118	755	-77
20.127	-118	755	-78
20.1277	-118	755	-78
20.1283	-118	755	-78
20.129	-118	755	-78
20.1297	-118	755	-78
20.1303	-118	756	-78
20.131	-118	756	-77
20.1317	-117	756	-76
20.1323	-117	757	-76
20.133	-116	757	-76
20.1337	-115	757	-75
20.1343	-114	757	-74
20.135	-114	757	-74
20.1357	-114	757	-73
20.1363	-113	756	-72
20.137	-113	757	-71
20.1377	-112	757	-70
20.1383	-112	757	-70
20.139	-111	758	-69
20.1397	-111	758	-68
20.1403	-111	759	-68
20.141	-110	759	-67
20.1417	-110	760	-67
20.1423	-109	761	-66
20.143	-109	762	-66
20.1437	-109	763	-66
20.1443	-109	763	-65
20.145	-108	764	-65
20.1457	-108	764	-64
20.1463	-107	764	-64
20.147	-107	765	-63
20.1477	-106	765	-62
20.1483	-106	766	-61
20.149	-105	766	-60
20.1497	-105	767	-59
20.1503	-105	767	-58
20.151	-104	767	-57
20.1517	-104	767	-56
20.1523	-103	766	-55
20.153	-102	766	-54
20.1537	-101	766	-53
20.1543	-100	766	-52
20.155	-100	765	-50
20.1557	-100	765	-50
20.1563	-100	765	-48
20.157	-100	765	-47
20.1577	-100	765	-46
20.1583	-99	765	-45
20.159	-99	765	-44
20.1597	-98	765	-43
20.1603	-98	765	-42
20.161	-97	766	-41
20.1617	-96	766	-41
20.1623	-96	766	-40
20.163	-96	766	-39
20.1637	-95	766	-38
20.1643	-94	766	-37
20.165	-94	767	-37
20.1657	-93	767	-37
20.1663	-92	767	-37
20.167	-91	768	-36
20.1677	-90	768	-36
20.1683	-89	769	-35
20.169	-89	769	-34
20.1697	-89	770	-34
20.1703	-89	770	-33
20.171	-89	771	-33
20.1717	-89	771	-32
20.1723	-89	772	-32
20.173	-89	772	-32
20.1737	-89	772	-31
20.1743	-88	772	-30
20.175	-88	772	-30
20.1757	-88	772	-30
20.1763	-88	773	-30
20.177	-88	773	-30
20.1777	-88	774	-30
20.1783	-88	774	-31
20.179	-88	775	-32
20.1797	-88	775	-33
20.1803	-88	775	-34
20.181	-88	775	-34
20.1817	-87	776	-34
20.1823	-87	776	-35
20.183	-87	777	-35
20.1837	-87	777	-36
20.1843	-87	777	-36
20.185	-86	778	-36
20.1857	-86	779	-37
20.1863	-85	780	-37
20.187	-84	781	-38
20.1877	-84	781	-38
20.1883	-83	782	-39
20.189	-83	783	-39
20.1897	-82	784	-39
20.1903	-82	785	-39
20.191	-82	785	-39
20.1917	-81	786	-39
20.1923	-81	787	-40
20.193	-80	787	-40
20.1937	-79	787	-40
20.1943	-79	787	-41
20.195	-78	787	-41
20.1957	-77	788	-41
20.1963	-77	788	-41
20.197	-77	788	-41
20.1977	-77	788	-41
20.1983	-77	789	-41
20.199	-76	789	-40
20.1997	-76	790	-40
20.2003	-76	790	-39
20.201	-76	791	-38
20.2017	-76	792	-37
20.2023	-76	792	-36
20.203	-76	792	-34
20.2037	-76	793	-33
20.2043	-76	793	-32
20.205	-76	792	-30
20.2057	-77	792	-29
20.2063	-77	792	-28
20.207	-78	792	-28
20.2077	-78	792	-27
20.2083	-79	792	-26
20.209	-79	792	-25
20.2097	-80	792	-25
20.2103	-81	793	-24
20.211	-81	793	-24
20.2117	-82	793	-23
20.2123	-83	793	-23
20.213	-84	793	-23
20.2137	-85	793	-22
20.2143	-85	792	-22
20.215	-86	792	-21
20.2157	-87	791	-21
20.2163	-87	790	-20
20.217	-88	789	-20
20.2177	-89	788	-20
20.2183	-89	788	-20
20.219	-90	787	-21
20.2197	-91	787	-21
20.2203	-91	787	-21
20.221	-92	788	-21
20.2217	-92	788	-21
20.2223	-92	788	-21
20.223	-93	789	-20
20.2237	-93	789	-20
20.2243	-93	789	-19
20.225	-94	789	-18
20.2257	-94	789	-18
20.2263	-94	789	-17
20.227	-94	789	-17
20.2277	-95	790	-17
20.2283	-95	790	-17
20.229	-96	790	-17
20.2297	-96	791	-18
20.2303	-97	791	-18
20.231	-98	791	-19
20.2317	-99	791	-19
20.2323	-100	791	-19
20.233	-101	791	-20
20.2337	-102	791	-20
20.2343	-102	792	-20
20.235	-103	791	-20
20.2357	-103	791	-20
20.2363	-103	791	-21
20.237	-103	791	-21
20.2377	-103	791	-22
20.2383	-103	791	-23
20.239	-103	791	-24
20.2397	-103	792	-25
20.2403	-104	792	-25
20.241	-104	792	-26
20.2417	-104	792	-27
20.2423	-105	793	-27
20.243	-105	793	-28
20.2437	-106	793	-28
20.2443	-106	794	-28
20.245	-106	794	-28
20.2457	-106	794	-27
20.2463	-106	794	-27
20.247	-106	795	-26
20.2477	-106	796	-25
20.2483	-106	796	-25
20.249	-106	797	-24
20.2497	-106	798	-23
20.2503	-106	798	-22
20.251	-106	798	-21
20.2517	-107	798	-20
20.2523	-107	799	-19
20.253	-108	799	-18
20.2537	-108	799	-17
20.2543	-108	798	-16
20.255	-108	798	-16
20.2557	-108	798	-15
20.2563	-108	798	-15
20.257	-108	798	-14
20.2577	-108	798	-14
20.2583	-107	798	-14
20.259	-107	798	-14
20.2597	-107	797	-13
20.2603	-106	796	-13
20.261	-106	795	-13
20.2617	-106	795	-13
20.2623	-106	794	-13
20.263	-106	794	-13
20.2637	-107	794	-13
20.2643	-107	793	-13
20.265	-107	792	-13
20.2657	-107	791	-13
20.2663	-107	790	-13
20.267	-106	789	-12
20.2677	-105	789	-12
20.2683	-105	788	-12
20.269	-104	788	-12
20.2697	-104	787	-12
20.2703	-103	787	-13
20.271	-103	787	-13
20.2717	-102	786	-13
20.2723	-102	786	-13
20.273	-101	785	-14
20.2737	-101	784	-14
20.2743	-101	783	-14
20.275	-101	783	-13
20.2757	-102	783	-12
20.2763	-102	783	-12
20.277	-102	782	-11
20.2777	-102	782	-11
20.2783	-102	782	-10
20.279	-103	781	-10
20.2797	-104	781	-9
20.2803	-104	781	-8
20.281	-105	781	-7
20.2817	-106	781	-7
20.2823	-108	780	-6
20.283	-109	780	-6
20.2837	-111	780	-6
20.2843	-112	780	-7
20.285	-114	780	-7
20.2857	-115	780	-7
20.2863	-117	780	-7
20.287	-118	780	-6
20.2877	-120	780	-6
20.2883	-121	780	-6
20.289	-122	780	-6
20.2897	-123	779	-6
20.2903	-124	779	-5
20.291	-124	778	-5
20.2917	-125	777	-4
20.2923	-126	777	-4
20.293	-126	777	-3
20.2937	-127	776	-2
20.2943	-127	776	-1
20.295	-128	776	0
20.2957	-128	776	0
20.2963	-128	775	0
20.297	-129	775	1
20.2977	-129	775	1
20.2983	-129	774	0
20.299	-129	774	0
20.2997	-130	774	0
20.3003	-129	773	0
20.301	-129	773	0
20.3017	-129	773	0
20.3023	-129	773	0
20.303	-129	773	0
20.3037	-129	773	-1
20.3043	-129	773	-1
20.305	-129	773	-2
20.3057	-129	773	-2
20.3063	-129	773	-3
20.307	-130	772	-4
20.3077	-130	772	-4
20.3083	-131	771	-5
20.309	-131	771	-6
20.3097	-131	770	-7
20.3103	-132	770	-8
20.311	-132	769	-9
20.3117	-133	769	-9
20.3123	-133	768	-10
20.313	-134	767	-11
20.3137	-134	767	-11
20.3143	-135	766	-12
20.315	-135	766	-12
20.3157	-136	766	-13
20.3163	-136	765	-13
20.317	-136	765	-14
20.3177	-137	765	-14
20.3183	-137	765	-15
20.319	-137	764	-16
20.3197	-137	764	-17
20.3203	-137	764	-17
20.321	-136	764	-17
20.3217	-136	764	-17
20.3223	-136	764	-17
20.323	-136	764	-17
20.3237	-136	764	-17
20.3243	-136	764	-18
20.325	-136	764	-18
20.3257	-137	764	-18
20.3263	-137	765	-19
20.327	-137	765	-19
20.3277	-137	765	-20
20.3283	-138	764	-20
20.329	-137	764	-20
20.3297	-137	763	-19
20.3303	-138	762	-19
20.331	-138	762	-18
20.3317	-138	761	-17
20.3323	-139	760	-16
20.333	-140	759	-16
20.3337	-140	758	-16
20.3343	-140	756	-15
20.335	-140	755	-15
20.3357	-141	755	-15
20.3363	-141	754	-14
20.337	-141	753	-14
20.3377	-142	753	-14
20.3383	-142	752	-13
20.339	-143	752	-13
20.3397	-144	752	-13
20.3403	-144	752	-12
20.341	-145	752	-12
20.3417	-146	752	-12
20.3423	-147	752	-11
20.343	-148	752	-11
20.3437	-149	752	-11
20.3443	-149	752	-11
20.345	-149	752	-10
20.3457	-150	752	-10
20.3463	-150	752	-10
20.347	-151	753	-9
20.3477	-151	753	-9
20.3483	-152	753	-9
20.349	-152	753	-9
20.3497	-153	753	-9
20.3503	-153	753	-10
20.351	-153	753	-10
20.3517	-153	753	-10
20.3523	-153	754	-10
20.353	-153	754	-10
20.3537	-153	754	-10
20.3543	-154	754	-10
20.355	-154	754	-9
20.3557	-154	754	-8
20.3563	-154	754	-7
20.357	-153	755	-6
20.3577	-153	755	-5
20.3583	-153	755	-5
20.359	-152	756	-4
20.3597	-152	756	-4
20.3603	-151	757	-3
20.361	-151	758	-3
20.3617	-151	759	-2
20.3623	-151	760	-2
20.363	-151	760	-1
20.3637	-151	761	-1
20.3643	-151	762	-1
20.365	-151	763	-1
20.3657	-151	763	-1
20.3663	-151	764	-1
20.367	-152	764	-1
20.3677	-152	764	-2
20.3683	-152	764	-2
20.369	-152	764	-2
20.3697	-152	763	-3
20.3703	-152	763	-3
20.371	-152	762	-3
20.3717	-151	762	-4
20.3723	-151	761	-4
20.373	-151	761	-4
20.3737	-151	760	-4
20.3743	-151	759	-4
20.375	-151	759	-5
20.3757	-151	758	-5
20.3763	-151	758	-4
20.377	-151	758	-4
20.3777	-151	758	-3
20.3783	-151	758	-3
20.379	-151	758	-2
20.3797	-150	758	-2
20.3803	-150	757	-1
20.381	-149	756	0
20.3817	-149	756	1
20.3823	-149	755	3
20.383	-149	754	4
20.3837	-149	754	6
20.3843	-149	754	7
20.385	-149	754	9
20.3857	-149	754	11
20.3863	-149	753	13
20.387	-149	753	15
20.3877	-149	753	17
20.3883	-149	753	19
20.389	-149	753	21
20.3897	-150	754	23
20.3903	-150	754	25
20.391	-150	755	26
20.3917	-150	756	28
20.3923	-151	757	29
20.393	-150	758	30
20.3937	-150	759	30
20.3943	-150	759	31
20.395	-150	759	32
20.3957	-151	759	32
20.3963	-151	759	32
20.397	-151	759	32
20.3977	-151	759	32
20.3983	-150	759	32
20.399	-150	758	32
20.3997	-150	757	31
20.4003	-151	757	31
20.401	-151	756	30
20.4017	-151	756	30
20.4023	-151	756	29
20.403	-151	756	29
20.4037	-152	756	29
20.4043	-152	756	29
20.405	-152	757	28
20.4057	-152	757	28
20.4063	-152	758	28
20.407	-152	759	27
20.4077	-152	760	27
20.4083	-152	761	26
20.409	-152	761	25
20.4097	-152	762	25
20.4103	-153	764	25
20.411	-153	765	24
20.4117	-153	766	24
20.4123	-153	766	23
20.413	-154	767	23
20.4137	-154	768	22
20.4143	-154	768	22
20.415	-155	769	22
20.4157	-155	770	21
20.4163	-155	770	21
20.417	-155	771	20
20.4177	-155	772	20
20.4183	-155	773	20
20.419	-155	773	20
20.4197	-154	774	19
20.4203	-154	774	19
20.421	-153	775	19
20.4217	-153	776	19
20.4223	-152	776	19
20.423	-152	776	20
20.4237	-152	777	20
20.4243	-152	777	20
20.425	-152	777	21
20.4257	-152	777	21
20.4263	-152	777	22
20.427	-152	777	23
20.4277	-152	777	24
20.4283	-152	778	25
20.429	-152	778	26
20.4297	-153	778	27
20.4303	-153	778	28
20.431	-153	778	29
20.4317	-154	778	30
20.4323	-154	779	31
20.433	-154	779	31
20.4337	-155	780	31
20.4343	-155	780	31
20.435	-156	780	31
20.4357	-156	780	30
20.4363	-156	781	30
20.437	-155	781	29
20.4377	-155	781	29
20.4383	-155	781	28
20.439	-154	781	28
20.4397	-154	782	27
20.4403	-154	782	26
20.441	-154	782	26
20.4417	-154	782	25
20.4423	-154	782	25
20.443	-154	783	25
20.4437	-155	783	25
20.4443	-155	784	25
20.445	-156	784	25
20.4457	-156	784	25
20.4463	-156	784	25
20.447	-157	784	25
20.4477	-157	785	25
20.4483	-157	785	26
20.449	-157	785	26
20.4497	-157	785	27
20.4503	-158	786	27
20.451	-158	786	28
20.4517	-159	786	28
20.4523	-159	786	28
20.453	-159	786	28
20.4537	-159	786	28
20.4543	-159	786	28
20.455	-159	786	29
20.4557	-159	785	29
20.4563	-159	785	29
20.457	-158	784	29
20.4577	-158	784	30
20.4583	-158	783	30
20.459	-158	783	30
20.4597	-157	783	31
20.4603	-157	783	31
20.461	-156	782	32
20.4617	-156	782	32
20.4623	-156	782	33
20.463	-156	782	34
20.4637	-156	782	34
20.4643	-156	782	35
20.465	-155	782	36
20.4657	-155	782	36
20.4663	-155	782	37
20.467	-155	781	38
20.4677	-155	781	38
20.4683	-155	781	38
20.469	-155	781	38
20.4697	-156	781	38
20.4703	-156	781	38
20.471	-156	781	37
20.4717	-156	781	37
20.4723	-156	781	37
20.473	-156	781	37
20.4737	-156	782	36
20.4743	-157	782	36
20.475	-157	782	36
20.4757	-157	782	35
20.4763	-157	782	35
20.477	-157	782	35
20.4777	-157	782	35
20.4783	-157	782	35
20.479	-157	782	34
20.4797	-158	782	34
20.4803	-158	783	33
20.481	-158	783	32
20.4817	-158	783	31
20.4823	-158	783	30
20.483	-158	783	30
20.4837	-158	783	30
20.4843	-158	783	30
20.485	-158	783	30
20.4857	-158	783	30
20.4863	-157	782	30
20.487	-157	782	30
20.4877	-156	783	31
20.4883	-156	783	31
20.489	-155	784	32
20.4897	-155	785	32
20.4903	-154	786	32
20.491	-154	787	33
20.4917	-153	787	34
20.4923	-153	788	35
20.493	-153	789	36
20.4937	-153	789	37
20.4943	-154	790	38
20.495	-154	790	39
20.4957	-155	790	40
20.4963	-156	791	41
20.497	-156	791	43
20.4977	-157	792	44
20.4983	-157	792	45
20.499	-158	793	46
20.4997	-158	793	47
20.5003	-158	793	48
20.501	-158	793	48
20.5017	-158	794	48
20.5023	-158	794	49
20.503	-158	794	49
20.5037	-158	794	49
20.5043	-158	794	49
20.505	-158	793	48
20.5057	-157	793	48
20.5063	-157	793	47
20.507	-157	793	47
20.5077	-158	793	46
20.5083	-158	793	46
20.509	-158	794	45
20.5097	-159	794	45
20.5103	-159	794	44
20.511	-159	794	44
20.5117	-158	794	44
20.5123	-158	794	43
20.513	-157	794	43
20.5137	-157	794	43
20.5143	-157	794	44
20.515	-157	794	44
20.5157	-158	794	44
20.5163	-158	794	45
20.517	-157	794	45
20.5177	-157	794	45
20.5183	-158	794	45
20.519	-158	795	45
20.5197	-158	795	45
20.5203	-157	795	45
20.521	-157	796	45
20.5217	-157	797	45
20.5223	-157	798	45
20.523	-157	799	45
20.5237	-157	800	45
20.5243	-157	801	44
20.525	-156	801	44
20.5257	-156	802	43
20.5263	-155	802	42
20.527	-155	802	41
20.5277	-155	802	41
20.5283	-154	802	40
20.529	-154	802	39
20.5297	-154	802	39
20.5303	-153	802	38
20.531	-153	802	37
20.5317	-153	802	37
20.5323	-154	802	36
20.533	-154	803	36
20.5337	-155	803	36
20.5343	-156	803	35
20.535	-156	803	35
20.5357	-156	803	36
20.5363	-156	804	36
20.537	-156	804	37
20.5377	-156	805	37
20.5383	-156	805	37
20.539	-156	805	37
20.5397	-156	804	37
20.5403	-156	804	37
20.541	-156	803	38
20.5417	-156	803	38
20.5423	-157	803	38
20.543	-157	803	38
20.5437	-158	803	39
20.5443	-158	803	39
20.545	-158	803	40
20.5457	-157	803	40
20.5463	-157	803	40
20.547	-157	803	40
20.5477	-157	803	40
20.5483	-157	803	39
20.549	-156	803	39
20.5497	-156	803	38
20.5503	-156	803	38
20.551	-156	803	37
20.5517	-157	803	36
20.5523	-157	803	35
20.553	-157	803	34
20.5537	-157	803	34
20.5543	-157	803	33
20.555	-157	803	33
20.5557	-157	803	32
20.5563	-156	803	32
20.557	-156	803	31
20.5577	-156	803	31
20.5583	-155	803	30
20.559	-155	803	30
20.5597	-155	802	29
20.5603	-154	802	29
20.561	-154	801	28
20.5617	-153	801	28
20.5623	-153	800	28
20.563	-153	800	29
20.5637	-152	799	29
20.5643	-152	799	30
20.565	-152	799	31
20.5657	-152	799	31
20.5663	-152	798	31
20.567	-152	797	32
20.5677	-152	796	32
20.5683	-151	796	33
20.569	-151	795	34
20.5697	-151	794	34
20.5703	-151	793	35
20.571	-150	793	35
20.5717	-150	793	35
20.5723	-150	793	35
20.573	-150	793	34
20.5737	-150	793	34
20.5743	-150	794	34
20.575	-150	794	34
20.5757	-150	795	34
20.5763	-150	796	34
20.577	-150	797	35
20.5777	-150	797	35
20.5783	-150	797	35
20.579	-151	798	35
20.5797	-151	798	35
20.5803	-152	799	35
20.581	-152	800	35
20.5817	-152	800	35
20.5823	-152	801	34
20.583	-152	802	34
20.5837	-152	802	34
20.5843	-152	803	33
20.585	-152	804	33
20.5857	-152	805	33
20.5863	-152	805	33
20.587	-152	806	33
20.5877	-152	806	33
20.5883	-153	807	33
20.589	-153	807	33
20.5897	-153	807	32
20.5903	-153	807	32
20.591	-153	806	32
20.5917	-153	806	32
20.5923	-153	806	31
20.593	-153	806	31
20.5937	-154	806	30
20.5943	-154	806	30
20.595	-154	806	29
20.5957	-154	806	29
20.5963	-154	807	28
20.597	-154	807	27
20.5977	-154	808	27
20.5983	-155	809	27
20.599	-155	810	27
20.5997	-156	810	27
20.6003	-156	811	27
20.601	-156	811	27
20.6017	-157	811	27
20.6023	-157	811	27
20.603	-157	811	27
20.6037	-158	811	28
20.6043	-158	811	28
20.605	-159	810	28
20.6057	-160	810	28
20.6063	-160	810	29
20.607	-161	810	30
20.6077	-161	810	30
20.6083	-162	810	32
20.609	-162	810	33
20.6097	-162	810	33
20.6103	-163	810	34
20.611	-163	810	35
20.6117	-163	810	35
20.6123	-163	810	36
20.613	-163	810	37
20.6137	-163	810	37
20.6143	-164	809	37
20.615	-164	809	38
20.6157	-164	809	38
20.6163	-165	809	38
20.617	-165	809	39
20.6177	-164	809	39
20.6183	-164	809	39
20.619	-164	809	38
20.6197	-163	809	38
20.6203	-163	809	37
20.621	-162	809	36
20.6217	-161	809	35
20.6223	-161	809	35
20.623	-160	808	34
20.6237	-160	808	34
20.6243	-159	808	34
20.625	-159	808	34
20.6257	-159	808	34
20.6263	-158	809	34
20.627	-159	809	34
20.6277	-159	809	35
20.6283	-159	809	35
20.629	-159	810	35
20.6297	-159	810	35
20.6303	-159	810	35
20.631	-159	811	35
20.6317	-159	812	35
20.6323	-159	812	35
20.633	-159	813	35
20.6337	-159	813	35
20.6343	-159	814	34
20.635	-159	815	33
20.6357	-159	816	32
20.6363	-159	817	32
20.637	-160	817	31
20.6377	-160	818	30
20.6383	-161	819	30
20.639	-161	820	29
20.6397	-162	821	29
20.6403	-162	822	29
20.641	-162	823	29
20.6417	-162	823	29
20.6423	-162	824	30
20.643	-162	824	31
20.6437	-162	825	32
20.6443	-162	826	32
20.645	-162	827	33
20.6457	-162	828	34
20.6463	-163	828	35
20.647	-163	829	35
20.6477	-163	830	36
20.6483	-163	830	37
20.649	-163	830	38
20.6497	-163	831	39
20.6503	-163	831	40
20.651	-163	831	42
20.6517	-163	831	43
20.6523	-163	831	44
20.653	-163	831	44
20.6537	-164	832	45
20.6543	-164	832	45
20.655	-164	832	46
20.6557	-164	833	47
20.6563	-165	833	47
20.657	-165	833	47
20.6577	-166	834	47
20.6583	-166	834	48
20.659	-166	834	48
20.6597	-167	834	48
20.6603	-167	834	47
20.661	-167	834	47
20.6617	-167	834	47
20.6623	-168	834	46
20.663	-168	834	45
20.6637	-169	834	44
20.6643	-170	835	43
20.665	-170	834	43
20.6657	-171	834	42
20.6663	-171	834	41
20.667	-171	834	41
20.6677	-171	834	40
20.6683	-172	834	40
20.669	-172	835	40
20.6697	-172	834	40
20.6703	-173	835	40
20.671	-173	835	40
20.6717	-173	836	40
20.6723	-173	837	40
20.673	-173	837	40
20.6737	-173	838	40
20.6743	-173	839	40
20.675	-173	840	40
20.6757	-173	841	41
20.6763	-172	842	41
20.677	-172	843	41
20.6777	-172	844	41
20.6783	-171	844	41
20.679	-171	845	40
20.6797	-170	846	39
20.6803	-170	846	38
20.681	-170	846	37
20.6817	-169	847	36
20.6823	-169	847	35
20.683	-168	847	35
20.6837	-168	848	34
20.6843	-167	848	34
20.685	-166	848	33
20.6857	-166	848	33
20.6863	-165	848	33
20.687	-165	847	33
20.6877	-165	846	33
20.6883	-165	846	33
20.689	-165	845	33
20.6897	-165	844	33
20.6903	-165	843	33
20.691	-166	843	33
20.6917	-166	842	33
20.6923	-165	842	33
20.693	-165	842	33
20.6937	-165	842	33
20.6943	-165	842	34
20.695	-164	842	34
20.6957	-164	842	35
20.6963	-164	842	35
20.697	-164	842	36
20.6977	-163	842	37
20.6983	-163	842	38
20.699	-163	843	39
20.6997	-163	844	39
20.7003	-162	845	40
20.701	-162	845	41
20.7017	-162	846	42
20.7023	-162	847	42
20.703	-162	847	43
20.7037	-162	847	43
20.7043	-162	847	43
20.705	-162	848	43
20.7057	-162	847	43
20.7063	-161	847	42
20.707	-161	846	42
20.7077	-161	845	42
20.7083	-161	845	41
20.709	-161	844	41
20.7097	-161	844	41
20.7103	-160	844	40
20.711	-160	845	40
20.7117	-161	845	41
20.7123	-161	845	41
20.713	-162	845	41
20.7137	-163	845	41
20.7143	-163	845	42
20.715	-164	844	42
20.7157	-164	844	43
20.7163	-164	845	43
20.717	-165	845	43
20.7177	-165	845	43
20.7183	-165	845	43
20.719	-166	845	43
20.7197	-166	845	43
20.7203	-166	845	44
20.721	-167	846	45
20.7217	-167	846	46
20.7223	-167	847	47
20.723	-167	847	48
20.7237	-167	847	48
20.7243	-168	847	49
20.725	-168	846	49
20.7257	-168	846	49
20.7263	-169	846	49
20.727	-169	846	49
20.7277	-169	846	49
20.7283	-168	846	49
20.729	-168	846	49
20.7297	-167	846	48
20.7303	-167	846	48
20.731	-167	847	47
20.7317	-166	846	46
20.7323	-166	846	45
20.733	-166	847	44
20.7337	-166	847	43
20.7343	-166	847	42
20.735	-166	847	40
20.7357	-166	847	39
20.7363	-166	848	38
20.737	-167	848	37
20.7377	-168	848	35
20.7383	-168	848	34
20.739	-169	849	33
20.7397	-170	849	32
20.7403	-172	849	32
20.741	-172	849	31
20.7417	-173	850	31
20.7423	-174	851	31
20.743	-175	851	31
20.7437	-175	851	31
20.7443	-176	852	32
20.745	-176	852	32
20.7457	-177	852	33
20.7463	-177	853	33
20.747	-177	853	34
20.7477	-177	853	34
20.7483	-177	854	34
20.749	-177	854	34
20.7497	-177	855	34
20.7503	-177	855	33
20.751	-177	855	33
20.7517	-177	856	32
20.7523	-177	856	31
20.753	-177	857	30
20.7537	-177	858	30
20.7543	-177	858	30
20.755	-177	859	29
20.7557	-177	860	29
20.7563	-177	860	30
20.757	-177	861	30
20.7577	-177	861	31
20.7583	-176	860	31
20.759	-176	860	32
20.7597	-175	859	32
20.7603	-175	858	32
20.761	-174	857	32
20.7617	-174	856	32
20.7623	-173	855	32
20.763	-173	854	32
20.7637	-172	853	32
20.7643	-172	852	32
20.765	-172	851	32
20.7657	-172	850	32
20.7663	-172	849	32
20.767	-172	848	32
20.7677	-173	847	32
20.7683	-173	846	33
20.769	-173	845	33
20.7697	-173	844	33
20.7703	-174	843	34
20.771	-174	842	34
20.7717	-175	842	34
20.7723	-175	841	34
20.773	-176	841	35
20.7737	-176	841	35
20.7743	-177	840	36
20.775	-177	840	37
20.7757	-177	840	37
20.7763	-178	840	37
20.777	-177	840	38
20.7777	-177	840	38
20.7783	-177	840	38
20.779	-177	841	38
20.7797	-177	841	38
20.7803	-177	841	38
20.781	-177	841	38
20.7817	-177	842	38
20.7823	-177	842	38
20.783	-177	842	38
20.7837	-177	842	38
20.7843	-178	842	38
20.785	-178	843	37
20.7857	-178	843	37
20.7863	-178	844	37
20.787	-178	845	37
20.7877	-177	846	37
20.7883	-176	847	37
20.789	-175	848	37
20.7897	-174	848	37
20.7903	-172	849	37
20.791	-171	850	38
20.7917	-170	851	38
20.7923	-170	852	39
20.793	-169	852	39
20.7937	-168	853	39
20.7943	-168	854	39
20.795	-167	854	39
20.7957	-166	855	39
20.7963	-165	856	39
20.797	-165	856	40
20.7977	-165	857	40
20.7983	-164	857	40
20.799	-164	857	41
20.7997	-164	856	41
20.8003	-164	857	42
20.801	-164	857	42
20.8017	-164	857	43
20.8023	-164	857	44
20.803	-165	858	45
20.8037	-165	858	46
20.8043	-166	859	47
20.805	-166	860	47
20.8057	-166	861	48
20.8063	-166	861	48
20.807	-166	862	49
20.8077	-166	863	49
20.8083	-166	864	50
20.809	-166	865	50
20.8097	-166	865	50
20.8103	-166	866	50
20.811	-166	866	50
20.8117	-166	867	51
20.8123	-165	867	52
20.813	-165	868	53
20.8137	-165	869	54
20.8143	-165	870	55
20.815	-165	870	55
20.8157	-166	870	56
20.8163	-166	870	56
20.817	-167	870	57
20.8177	-167	870	57
20.8183	-168	870	58
20.819	-168	870	59
20.8197	-168	871	60
20.8203	-169	871	60
20.821	-169	872	61
20.8217	-170	873	62
20.8223	-171	873	63
20.823	-171	873	64
20.8237	-171	874	64
20.8243	-172	874	65
20.825	-172	874	66
20.8257	-172	873	67
20.8263	-171	873	68
20.827	-171	873	70
20.8277	-171	873	71
20.8283	-171	873	72
20.829	-171	874	73
20.8297	-170	874	73
20.8303	-170	875	74
20.831	-169	875	75
20.8317	-169	876	77
20.8323	-169	876	78
20.833	-169	876	80
20.8337	-169	877	82
20.8343	-169	877	84
20.835	-168	877	85
20.8357	-168	877	87
20.8363	-167	876	88
20.837	-167	876	89
20.8377	-167	876	91
20.8383	-167	875	93
20.839	-167	875	94
20.8397	-167	874	95
20.8403	-167	873	96
20.841	-168	873	97
20.8417	-168	872	99
20.8423	-169	871	100
20.843	-169	870	101
20.8437	-169	869	102
20.8443	-169	868	103
20.845	-169	868	104
20.8457	-169	868	106
20.8463	-168	868	107
20.847	-167	869	108
20.8477	-167	869	110
20.8483	-166	869	111
20.849	-165	870	113
20.8497	-165	870	115
20.8503	-165	870	117
20.851	-164	870	119
20.8517	-164	870	120
20.8523	-164	870	122
20.853	-163	871	123
20.8537	-163	871	124
20.8543	-163	872	125
20.855	-163	872	126
20.8557	-162	873	127
20.8563	-162	873	128
20.857	-162	874	129
20.8577	-162	874	131
20.8583	-162	874	132
20.859	-162	875	134
20.8597	-162	875	135
20.8603	-162	875	136
20.861	-162	876	137
20.8617	-162	877	138
20.8623	-163	877	139
20.863	-163	878	140
20.8637	-163	879	141
20.8643	-164	880	142
20.865	-164	881	142
20.8657	-165	882	142
20.8663	-165	882	142
20.867	-166	883	141
20.8677	-167	884	141
20.8683	-167	885	140
20.869	-168	885	140
20.8697	-168	886	139
20.8703	-168	886	139
20.871	-169	886	139
20.8717	-169	887	139
20.8723	-170	887	140
20.873	-171	887	141
20.8737	-171	887	142
20.8743	-171	887	143
20.875	-172	887	144
20.8757	-172	887	145
20.8763	-172	887	146
20.877	-173	887	147
20.8777	-173	887	148
20.8783	-173	887	149
20.879	-173	887	150
20.8797	-173	888	150
20.8803	-174	888	151
20.881	-175	888	151
20.8817	-175	888	152
20.8823	-176	888	152
20.883	-177	888	152
20.8837	-178	888	153
20.8843	-179	887	153
20.885	-179	887	153
20.8857	-179	887	153
20.8863	-179	887	153
20.887	-178	887	154
20.8877	-178	886	154
20.8883	-177	886	155
20.889	-176	886	155
20.8897	-175	886	155
20.8903	-175	886	155
20.891	-174	886	156
20.8917	-174	886	156
20.8923	-173	886	156
20.893	-173	887	157
20.8937	-172	887	157
20.8943	-172	887	157
20.895	-172	887	157
20.8957	-172	887	158
20.8963	-171	887	158
20.897	-171	888	158
20.8977	-171	888	158
20.8983	-171	888	158
20.899	-171	889	157
20.8997	-172	889	156
20.9003	-172	890	156
20.901	-172	890	155
20.9017	-173	890	154
20.9023	-173	890	153
20.903	-173	891	153
20.9037	-173	891	152
20.9043	-173	891	150
20.905	-173	892	149
20.9057	-173	892	148
20.9063	-173	892	147
20.907	-174	892	146
20.9077	-174	893	146
20.9083	-174	894	145
20.909	-174	894	144
20.9097	-174	895	143
20.9103	-175	896	141
20.911	-175	897	140
20.9117	-175	899	139
20.9123	-175	900	137
20.913	-175	901	135
20.9137	-175	902	134
20.9143	-176	903	132
20.915	-176	904	131
20.9157	-176	905	130
20.9163	-176	905	129
20.917	-177	906	127
20.9177	-177	907	126
20.9183	-178	907	125
20.919	-179	908	125
20.9197	-179	909	124
20.9203	-179	909	124
20.921	-180	910	124
20.9217	-180	910	123
20.9223	-180	910	123
20.923	-179	910	122
20.9237	-180	910	121
20.9243	-180	910	120
20.925	-180	910	118
20.9257	-180	910	117
20.9263	-180	910	115
20.927	-180	910	114
20.9277	-180	910	112
20.9283	-181	909	110
20.929	-181	909	108
20.9297	-181	909	107
20.9303	-181	909	105
20.931	-182	909	104
20.9317	-182	909	102
20.9323	-182	908	101
20.933	-182	907	100
20.9337	-182	907	99
20.9343	-182	906	98
20.935	-182	905	97
20.9357	-182	904	96
20.9363	-182	903	95
20.937	-182	902	94
20.9377	-182	902	93
20.9383	-181	901	93
20.939	-181	900	92
20.9397	-180	899	92
20.9403	-180	898	91
20.941	-180	897	91
20.9417	-179	896	90
20.9423	-179	896	89
20.943	-179	895	88
20.9437	-179	894	87
20.9443	-179	893	86
20.945	-179	893	86
20.9457	-179	892	86
20.9463	-179	891	86
20.947	-179	891	86
20.9477	-179	891	86
20.9483	-179	890	86
20.949	-178	890	86
20.9497	-178	889	86
20.9503	-178	889	85
20.951	-178	889	85
20.9517	-177	888	85
20.9523	-176	888	84
20.953	-176	888	84
20.9537	-175	888	83
20.9543	-174	888	82
20.955	-173	888	81
20.9557	-172	887	80
20.9563	-171	886	78
20.957	-170	886	77
20.9577	-170	885	76
20.9583	-169	884	75
20.959	-169	884	74
20.9597	-169	884	73
20.9603	-168	884	72
20.961	-168	883	71
20.9617	-167	883	71
20.9623	-167	883	70
20.963	-167	884	70
20.9637	-167	884	70
20.9643	-167	884	70
20.965	-167	883	69
20.9657	-168	883	69
20.9663	-168	883	69
20.967	-169	883	69
20.9677	-170	883	69
20.9683	-170	883	69
20.969	-171	883	69
20.9697	-172	884	68
20.9703	-172	884	67
20.971	-172	884	66
20.9717	-172	884	65
20.9723	-173	883	65
20.973	-173	883	64
20.9737	-173	882	64
20.9743	-173	882	64
20.975	-174	882	64
20.9757	-174	881	64
20.9763	-174	881	65
20.977	-174	880	65
20.9777	-175	880	66
20.9783	-176	879	67
20.979	-176	879	68
20.9797	-177	879	68
20.9803	-177	879	69
20.981	-178	879	70
20.9817	-178	878	70
20.9823	-179	878	70
20.983	-179	878	70
20.9837	-179	877	70
20.9843	-179	877	70
20.985	-179	876	69
20.9857	-179	876	69
20.9863	-179	875	68
20.987	-179	875	67
20.9877	-179	875	67
20.9883	-179	874	66
20.989	-179	874	66
20.9897	-179	874	65
20.9903	-178	873	65
20.991	-178	873	65
20.9917	-178	873	64
20.9923	-178	873	64
20.993	-179	873	64
20.9937	-179	873	65
20.9943	-178	873	65
20.995	-178	873	64
20.9957	-177	873	64
20.9963	-177	873	64
20.997	-176	873	63
20.9977	-175	873	63
20.9983	-175	873	62
20.999	-174	873	62
20.9997	-174	874	61
21.0003	-174	875	61
21.001	-174	876	61
21.0017	-173	877	60
21.0023	-173	878	60
21.003	-173	879	60
21.0037	-173	880	59
21.0043	-173	880	59
21.005	-173	881	58
21.0057	-173	882	58
21.0063	-173	883	57
21.007	-173	884	56
21.0077	-173	885	55
21.0083	-173	885	54
21.009	-173	886	52
21.0097	-173	887	51
21.0103	-174	888	51
21.011	-174	888	51
21.0117	-174	888	50
21.0123	-174	888	50
21.013	-174	888	50
21.0137	-173	888	51
21.0143	-173	888	51
21.015	-172	888	52
21.0157	-172	888	52
21.0163	-172	887	52
21.017	-172	887	53
21.0177	-172	887	53
21.0183	-172	886	54
21.019	-172	886	54
21.0197	-172	886	55
21.0203	-173	887	55
21.021	-173	887	56
21.0217	-174	887	56
21.0223	-174	888	56
21.023	-174	888	57
21.0237	-173	888	57
21.0243	-173	888	58
21.025	-173	888	59
21.0257	-173	888	59
21.0263	-172	887	60
21.027	-172	887	60
21.0277	-172	886	59
21.0283	-172	886	59
21.029	-172	885	59
21.0297	-172	884	58
21.0303	-172	883	58
21.031	-173	882	57
21.0317	-173	881	57
21.0323	-174	881	58
21.033	-174	880	58
21.0337	-174	880	58
21.0343	-174	880	58
21.035	-175	881	58
21.0357	-175	881	58
21.0363	-175	881	59
21.037	-175	881	58
21.0377	-176	881	58
21.0383	-176	882	58
21.039	-176	882	58
21.0397	-177	882	58
21.0403	-177	882	58
21.041	-177	883	59
21.0417	-178	883	59
21.0423	-178	884	59
21.043	-179	884	59
21.0437	-179	885	58
21.0443	-179	886	58
21.045	-179	887	58
21.0457	-178	887	58
21.0463	-178	888	58
21.047	-179	889	59
21.0477	-179	889	59
21.0483	-179	889	59
21.049	-180	890	59
21.0497	-180	890	59
21.0503	-181	891	59
21.051	-181	891	59
21.0517	-181	891	59
21.0523	-182	891	59
21.053	-182	890	59
21.0537	-182	890	58
21.0543	-182	890	58
21.055	-182	890	59
21.0557	-182	890	59
21.0563	-182	890	58
21.057	-182	890	58
21.0577	-182	889	58
21.0583	-182	889	58
21.059	-182	889	58
21.0597	-183	889	58
21.0603	-183	889	57
21.061	-183	889	57
21.0617	-183	888	56
21.0623	-183	887	55
21.063	-183	887	54
21.0637	-183	887	53
21.0643	-183	886	52
21.065	-183	887	51
21.0657	-183	887	50
21.0663	-183	887	50
21.067	-183	887	50
21.0677	-183	887	50
21.0683	-183	887	50
21.069	-183	887	50
21.0697	-183	887	50
21.0703	-182	887	51
21.071	-182	887	51
21.0717	-183	888	51
21.0723	-183	889	51
21.073	-184	889	52
21.0737	-184	890	52
21.0743	-184	891	52
21.075	-185	892	52
21.0757	-185	893	52
21.0763	-186	893	52
21.077	-186	894	52
21.0777	-186	895	52
21.0783	-187	896	53
21.079	-187	896	53
21.0797	-187	896	53
21.0803	-187	896	54
21.081	-187	896	55
21.0817	-187	896	56
21.0823	-187	896	56
21.083	-187	896	57
21.0837	-186	896	58
21.0843	-186	895	58
21.085	-187	894	58
21.0857	-187	894	58
21.0863	-187	894	58
21.087	-188	893	58
21.0877	-188	893	58
21.0883	-188	893	58
21.089	-188	893	58
21.0897	-188	893	58
21.0903	-188	893	57
21.091	-188	893	57
21.0917	-187	893	56
21.0923	-187	892	56
21.093	-186	892	56
21.0937	-186	892	55
21.0943	-186	892	55
21.095	-185	893	55
21.0957	-185	893	55
21.0963	-184	893	55
21.097	-184	893	55
21.0977	-184	893	55
21.0983	-183	892	54
21.099	-183	891	54
21.0997	-183	891	54
21.1003	-183	890	54
21.101	-183	889	54
21.1017	-183	889	54
21.1023	-182	888	54
21.103	-182	888	54
21.1037	-183	887	54
21.1043	-183	887	53
21.105	-183	886	53
21.1057	-182	886	53
21.1063	-182	887	53
21.107	-182	887	53
21.1077	-181	887	54
21.1083	-181	887	54
21.109	-180	887	55
21.1097	-180	888	55
21.1103	-180	889	55
21.111	-179	889	55
21.1117	-179	889	54
21.1123	-179	890	53
21.113	-179	890	52
21.1137	-179	890	51
21.1143	-178	890	50
21.115	-178	890	49
21.1157	-178	891	48
21.1163	-178	891	47
21.117	-178	892	46
21.1177	-177	892	45
21.1183	-177	893	44
21.119	-176	893	43
21.1197	-176	893	43
21.1203	-175	893	43
21.121	-175	892	43
21.1217	-174	892	43
21.1223	-173	891	43
21.123	-172	890	44
21.1237	-172	889	44
21.1243	-171	888	44
21.125	-171	887	45
21.1257	-171	886	45
21.1263	-171	885	45
21.127	-171	885	46
21.1277	-172	884	47
21.1283	-172	884	47
21.129	-173	884	48
21.1297	-173	884	49
21.1303	-174	884	50
21.131	-174	884	50
21.1317	-174	884	50
21.1323	-175	885	50
21.133	-175	885	50
21.1337	-176	885	50
21.1343	-176	886	50
21.135	-176	886	50
21.1357	-176	886	50
21.1363	-176	886	49
21.137	-176	887	48
21.1377	-176	887	48
21.1383	-176	887	47
21.139	-176	888	46
21.1397	-176	888	45
21.1403	-177	888	44
21.141	-177	889	43
21.1417	-178	889	41
21.1423	-178	889	40
21.143	-178	889	39
21.1437	-178	888	38
21.1443	-178	887	37
21.145	-178	887	36
21.1457	-179	887	35
21.1463	-179	886	34
21.147	-179	886	33
21.1477	-180	885	32
21.1483	-180	885	31
21.149	-181	885	31
21.1497	-181	884	30
21.1503	-182	884	29
21.151	-182	884	28
21.1517	-182	884	27
21.1523	-182	884	26
21.153	-182	884	26
21.1537	-181	885	25
21.1543	-181	885	24
21.155	-180	885	24
21.1557	-179	885	24
21.1563	-179	885	23
21.157	-178	885	22
21.1577	-179	885	21
21.1583	-179	884	20
21.159	-179	884	19
21.1597	-180	883	18
21.1603	-180	883	17
21.161	-181	882	16
21.1617	-181	882	16
21.1623	-181	881	15
21.163	-181	880	15
21.1637	-181	879	14
21.1643	-181	878	14
21.165	-182	878	13
21.1657	-182	877	12
21.1663	-182	877	11
21.167	-183	876	11
21.1677	-183	876	10
21.1683	-183	875	10
21.169	-184	875	9
21.1697	-184	875	9
21.1703	-184	874	8
21.171	-185	874	8
21.1717	-185	874	8
21.1723	-185	874	7
21.173	-185	874	7
21.1737	-185	873	6
21.1743	-186	873	6
21.175	-186	872	6
21.1757	-186	871	5
21.1763	-186	871	5
21.177	-186	870	4
21.1777	-186	870	4
21.1783	-186	869	4
21.179	-186	869	4
21.1797	-186	868	4
21.1803	-185	868	4
21.181	-185	867	4
21.1817	-184	867	4
21.1823	-184	866	5
21.183	-184	866	6
21.1837	-184	866	7
21.1843	-184	866	8
21.185	-184	866	9
21.1857	-184	865	10
21.1863	-185	865	10
21.187	-185	865	11
21.1877	-185	864	12
21.1883	-185	864	13
21.189	-186	863	13
21.1897	-186	863	14
21.1903	-187	864	14
21.191	-187	864	15
21.1917	-187	864	16
21.1923	-188	864	16
21.193	-188	864	16
21.1937	-188	864	16
21.1943	-188	863	16
21.195	-188	863	16
21.1957	-188	863	16
21.1963	-188	863	16
21.197	-187	863	16
21.1977	-187	863	16
21.1983	-187	862	17
21.199	-187	862	17
21.1997	-187	862	17
21.2003	-187	861	17
21.201	-186	860	17
21.2017	-186	860	18
21.2023	-186	860	18
21.203	-186	860	18
21.2037	-186	860	19
21.2043	-185	861	19
21.205	-185	861	20
21.2057	-185	861	20
21.2063	-184	862	21
21.207	-183	862	22
21.2077	-183	862	23
21.2083	-182	863	23
21.209	-182	863	24
21.2097	-181	863	24
21.2103	-181	862	23
21.211	-180	862	23
21.2117	-180	861	22
21.2123	-180	861	21
21.213	-179	860	21
21.2137	-179	860	20
21.2143	-179	859	19
21.215	-178	858	19
21.2157	-178	857	19
21.2163	-178	856	18
21.217	-178	855	18
21.2177	-179	854	17
21.2183	-179	853	17
21.219	-179	852	16
21.2197	-179	851	16
21.2203	-179	851	16
21.221	-179	850	15
21.2217	-179	850	15
21.2223	-180	849	15
21.223	-180	849	15
21.2237	-180	848	14
21.2243	-181	847	14
21.225	-181	847	14
21.2257	-182	846	14
21.2263	-182	846	15
21.227	-183	846	15
21.2277	-184	846	15
21.2283	-184	846	15
21.229	-184	846	15
21.2297	-185	845	15
21.2303	-185	846	15
21.231	-186	846	14
21.2317	-186	846	14
21.2323	-187	846	13
21.233	-187	846	12
21.2337	-187	847	12
21.2343	-187	848	11
21.235	-187	849	11
21.2357	-187	849	10
21.2363	-186	850	10
21.237	-186	850	9
21.2377	-186	851	9
21.2383	-186	852	9
21.239	-186	852	8
21.2397	-186	852	8
21.2403	-186	853	7
21.241	-186	853	7
21.2417	-187	853	7
21.2423	-187	854	7
21.243	-188	854	7
21.2437	-189	855	7
21.2443	-189	855	8
21.245	-190	856	8
21.2457	-190	856	9
21.2463	-190	857	10
21.247	-190	857	11
21.2477	-190	856	12
21.2483	-189	856	13
21.249	-189	856	13
21.2497	-189	856	14
21.2503	-189	856	14
21.251	-189	856	15
21.2517	-188	857	15
21.2523	-188	857	15
21.253	-188	858	15
21.2537	-188	858	15
21.2543	-188	858	15
21.255	-188	858	14
21.2557	-188	857	14
21.2563	-187	857	14
21.257	-187	857	13
21.2577	-187	857	12
21.2583	-187	857	12
21.259	-187	857	11
21.2597	-186	857	9
21.2603	-186	857	8
21.261	-186	857	6
21.2617	-185	857	5
21.2623	-185	857	3
21.263	-185	856	2
21.2637	-185	855	0
21.2643	-185	855	-2
21.265	-185	854	-4
21.2657	-185	854	-5
21.2663	-185	853	-6
21.267	-185	852	-8
21.2677	-185	852	-9
21.2683	-186	851	-10
21.269	-186	851	-10
21.2697	-186	851	-11
21.2703	-187	851	-12
21.271	-186	851	-12
21.2717	-186	851	-12
21.2723	-186	850	-12
21.273	-186	850	-12
21.2737	-186	850	-12
21.2743	-186	850	-12
21.275	-186	850	-12
21.2757	-186	850	-12
21.2763	-186	850	-12
21.277	-186	850	-12
21.2777	-186	850	-11
21.2783	-185	850	-11
21.279	-185	850	-10
21.2797	-184	851	-9
21.2803	-184	851	-8
21.281	-183	852	-8
21.2817	-183	853	-7
21.2823	-182	855	-7
21.283	-182	856	-7
21.2837	-182	857	-6
21.2843	-181	857	-6
21.285	-181	858	-5
21.2857	-181	859	-5
21.2863	-181	859	-4
21.287	-181	860	-3
21.2877	-180	861	-3
21.2883	-180	862	-2
21.289	-180	863	-1
21.2897	-180	864	-1
21.2903	-180	865	0
21.291	-179	866	1
21.2917	-179	867	1
21.2923	-179	868	1
21.293	-179	868	2
21.2937	-179	869	3
21.2943	-180	868	4
21.295	-180	868	4
21.2957	-181	868	5
21.2963	-181	868	6
21.297	-181	868	7
21.2977	-181	868	8
21.2983	-181	868	9
21.299	-182	868	10
21.2997	-182	868	11
21.3003	-181	867	13
21.301	-181	866	14
21.3017	-181	866	14
21.3023	-180	865	15
21.303	-180	865	16
21.3037	-179	864	17
21.3043	-179	865	17
21.305	-179	865	18
21.3057	-179	865	18
21.3063	-180	865	17
21.307	-180	865	17
21.3077	-180	866	17
21.3083	-181	866	16
21.309	-181	867	16
21.3097	-182	868	15
21.3103	-182	868	15
21.311	-182	868	15
21.3117	-182	869	15
21.3123	-182	869	15
21.313	-182	869	15
21.3137	-182	869	15
21.3143	-182	869	15
21.315	-181	868	15
21.3157	-181	868	16
21.3163	-180	867	16
21.317	-180	866	16
21.3177	-180	866	16
21.3183	-180	865	15
21.319	-180	865	15
21.3197	-180	864	15
21.3203	-180	864	15
21.321	-181	864	14
21.3217	-181	864	14
21.3223	-182	864	14
21.323	-182	865	14
21.3237	-183	865	14
21.3243	-183	865	13
21.325	-184	866	13
21.3257	-185	866	13
21.3263	-186	866	12
21.327	-187	866	12
21.3277	-187	867	12
21.3283	-188	867	12
21.329	-189	868	13
21.3297	-189	869	13
21.3303	-189	870	13
21.331	-190	871	14
21.3317	-190	871	14
[truncated: 20,502 more rows]

## Sheet: Supplementary Figure 1b
Supplementary Figure 1b. Gas chromatography flame ionization detector (GC-FID) analysis of in vitro reaction by S. cerevisiae strain YT13OH expressing T13OH and TCPR using 2 as the substrate.
Time (min)	Synthesized 2	Control+2	T13OH+TCPR+2
20.0003	-132	-117	-580
20.001	-132	-117	-580
20.0017	-133	-117	-580
20.0023	-133	-117	-580
20.003	-133	-117	-580
20.0037	-134	-117	-580
20.0043	-134	-117	-580
20.005	-134	-118	-581
20.0057	-134	-118	-581
20.0063	-134	-118	-581
20.007	-133	-118	-581
20.0077	-133	-118	-580
20.0083	-133	-118	-580
20.009	-134	-119	-580
20.0097	-134	-120	-580
20.0103	-134	-120	-579
20.011	-134	-121	-579
20.0117	-134	-122	-579
20.0123	-134	-122	-579
20.013	-133	-123	-579
20.0137	-133	-123	-578
20.0143	-133	-123	-579
20.015	-133	-123	-579
20.0157	-134	-124	-579
20.0163	-134	-124	-579
20.017	-134	-124	-579
20.0177	-134	-124	-579
20.0183	-135	-124	-579
20.019	-135	-125	-579
20.0197	-136	-125	-580
20.0203	-136	-125	-580
20.021	-136	-125	-580
20.0217	-135	-125	-581
20.0223	-135	-125	-581
20.023	-134	-124	-581
20.0237	-134	-124	-581
20.0243	-134	-123	-581
20.025	-133	-123	-582
20.0257	-132	-123	-582
20.0263	-131	-122	-582
20.027	-131	-122	-582
20.0277	-131	-122	-582
20.0283	-131	-122	-582
20.029	-130	-122	-582
20.0297	-130	-122	-582
20.0303	-131	-121	-581
20.031	-131	-121	-581
20.0317	-132	-121	-581
20.0323	-132	-121	-581
20.033	-132	-121	-580
20.0337	-132	-121	-580
20.0343	-132	-121	-580
20.035	-132	-120	-580
20.0357	-132	-120	-579
20.0363	-133	-119	-579
20.037	-133	-119	-579
20.0377	-134	-118	-579
20.0383	-134	-118	-579
20.039	-134	-117	-579
20.0397	-134	-117	-579
20.0403	-135	-117	-578
20.041	-135	-117	-577
20.0417	-135	-118	-577
20.0423	-135	-118	-576
20.043	-136	-119	-576
20.0437	-136	-119	-576
20.0443	-136	-119	-575
20.045	-136	-119	-575
20.0457	-136	-120	-575
20.0463	-137	-120	-575
20.047	-137	-121	-575
20.0477	-137	-121	-576
20.0483	-137	-122	-576
20.049	-138	-122	-576
20.0497	-138	-123	-576
20.0503	-138	-124	-577
20.051	-138	-125	-577
20.0517	-139	-125	-577
20.0523	-139	-125	-577
20.053	-139	-125	-577
20.0537	-139	-125	-577
20.0543	-139	-124	-577
20.055	-138	-124	-577
20.0557	-138	-123	-577
20.0563	-138	-123	-577
20.057	-137	-122	-576
20.0577	-137	-122	-576
20.0583	-137	-122	-576
20.059	-136	-121	-576
20.0597	-136	-121	-577
20.0603	-136	-120	-577
20.061	-137	-120	-577
20.0617	-137	-120	-577
20.0623	-138	-120	-576
20.063	-138	-119	-576
20.0637	-139	-119	-576
20.0643	-139	-119	-576
20.065	-139	-119	-576
20.0657	-139	-119	-576
20.0663	-139	-119	-576
20.067	-139	-118	-576
20.0677	-139	-118	-576
20.0683	-139	-118	-576
20.069	-139	-118	-576
20.0697	-140	-118	-575
20.0703	-140	-118	-575
20.071	-139	-118	-575
20.0717	-139	-118	-575
20.0723	-138	-118	-575
20.073	-138	-119	-575
20.0737	-138	-120	-575
20.0743	-138	-121	-575
20.075	-137	-122	-575
20.0757	-137	-123	-575
20.0763	-137	-123	-575
20.077	-137	-123	-575
20.0777	-137	-124	-574
20.0783	-136	-124	-575
20.079	-136	-124	-574
20.0797	-136	-124	-574
20.0803	-135	-125	-573
20.081	-135	-126	-572
20.0817	-134	-126	-572
20.0823	-134	-127	-571
20.083	-134	-129	-570
20.0837	-134	-130	-569
20.0843	-134	-130	-569
20.085	-134	-131	-569
20.0857	-134	-131	-569
20.0863	-134	-132	-568
20.087	-133	-132	-568
20.0877	-133	-133	-568
20.0883	-132	-133	-568
20.089	-132	-133	-568
20.0897	-132	-133	-568
20.0903	-131	-133	-568
20.091	-131	-132	-569
20.0917	-131	-132	-569
20.0923	-131	-132	-569
20.093	-130	-132	-569
20.0937	-130	-132	-569
20.0943	-129	-132	-569
20.095	-129	-132	-569
20.0957	-129	-132	-569
20.0963	-128	-132	-569
20.097	-128	-132	-569
20.0977	-127	-131	-569
20.0983	-127	-131	-569
20.099	-126	-131	-569
20.0997	-126	-130	-569
20.1003	-125	-129	-569
20.101	-125	-128	-569
20.1017	-124	-128	-568
20.1023	-124	-127	-568
20.103	-123	-126	-567
20.1037	-123	-126	-567
20.1043	-122	-125	-566
20.105	-121	-124	-566
20.1057	-120	-122	-566
20.1063	-120	-121	-565
20.107	-120	-120	-565
20.1077	-120	-119	-564
20.1083	-119	-119	-564
20.109	-119	-118	-563
20.1097	-118	-117	-563
20.1103	-118	-117	-562
20.111	-117	-116	-562
20.1117	-117	-116	-562
20.1123	-117	-116	-561
20.113	-117	-115	-561
20.1137	-116	-115	-561
20.1143	-116	-115	-561
20.115	-116	-115	-560
20.1157	-117	-115	-560
20.1163	-117	-115	-560
20.117	-117	-114	-560
20.1177	-117	-114	-559
20.1183	-117	-114	-558
20.119	-117	-114	-558
20.1197	-117	-114	-557
20.1203	-116	-114	-556
20.121	-116	-114	-556
20.1217	-116	-114	-555
20.1223	-116	-114	-554
20.123	-117	-113	-554
20.1237	-117	-113	-553
20.1243	-117	-113	-552
20.125	-117	-113	-551
20.1257	-117	-113	-551
20.1263	-118	-114	-550
20.127	-118	-114	-550
20.1277	-118	-114	-549
20.1283	-118	-114	-549
20.129	-118	-115	-549
20.1297	-118	-115	-549
20.1303	-118	-115	-549
20.131	-118	-116	-548
20.1317	-117	-117	-547
20.1323	-117	-118	-547
20.133	-116	-120	-546
20.1337	-115	-121	-545
20.1343	-114	-121	-545
20.135	-114	-121	-544
20.1357	-114	-122	-544
20.1363	-113	-122	-543
20.137	-113	-122	-543
20.1377	-112	-122	-542
20.1383	-112	-122	-542
20.139	-111	-122	-542
20.1397	-111	-123	-543
20.1403	-111	-123	-543
20.141	-110	-123	-543
20.1417	-110	-123	-544
20.1423	-109	-123	-544
20.143	-109	-122	-544
20.1437	-109	-122	-544
20.1443	-109	-121	-544
20.145	-108	-121	-545
20.1457	-108	-121	-545
20.1463	-107	-120	-545
20.147	-107	-120	-545
20.1477	-106	-119	-546
20.1483	-106	-119	-546
20.149	-105	-119	-547
20.1497	-105	-119	-547
20.1503	-105	-120	-548
20.151	-104	-120	-548
20.1517	-104	-120	-548
20.1523	-103	-121	-548
20.153	-102	-121	-548
20.1537	-101	-122	-548
20.1543	-100	-122	-548
20.155	-100	-122	-547
20.1557	-100	-123	-547
20.1563	-100	-123	-547
20.157	-100	-123	-547
20.1577	-100	-123	-547
20.1583	-99	-123	-547
20.159	-99	-123	-547
20.1597	-98	-122	-547
20.1603	-98	-122	-547
20.161	-97	-123	-547
20.1617	-96	-123	-548
20.1623	-96	-123	-548
20.163	-96	-123	-548
20.1637	-95	-124	-548
20.1643	-94	-124	-549
20.165	-94	-125	-549
20.1657	-93	-125	-549
20.1663	-92	-126	-549
20.167	-91	-126	-549
20.1677	-90	-127	-549
20.1683	-89	-127	-548
20.169	-89	-128	-548
20.1697	-89	-128	-548
20.1703	-89	-128	-547
20.171	-89	-128	-547
20.1717	-89	-129	-547
20.1723	-89	-129	-546
20.173	-89	-129	-546
20.1737	-89	-129	-545
20.1743	-88	-130	-545
20.175	-88	-130	-544
20.1757	-88	-129	-544
20.1763	-88	-129	-544
20.177	-88	-129	-543
20.1777	-88	-128	-543
20.1783	-88	-127	-543
20.179	-88	-127	-543
20.1797	-88	-126	-543
20.1803	-88	-126	-543
20.181	-88	-125	-543
20.1817	-87	-125	-544
20.1823	-87	-124	-544
20.183	-87	-124	-545
20.1837	-87	-123	-546
20.1843	-87	-123	-547
20.185	-86	-123	-548
20.1857	-86	-123	-549
20.1863	-85	-123	-550
20.187	-84	-123	-551
20.1877	-84	-123	-552
20.1883	-83	-122	-552
20.189	-83	-122	-552
20.1897	-82	-122	-553
20.1903	-82	-122	-553
20.191	-82	-122	-553
20.1917	-81	-122	-553
20.1923	-81	-122	-553
20.193	-80	-123	-553
20.1937	-79	-123	-552
20.1943	-79	-124	-552
20.195	-78	-124	-552
20.1957	-77	-125	-552
20.1963	-77	-125	-553
20.197	-77	-126	-553
20.1977	-77	-127	-553
20.1983	-77	-128	-552
20.199	-76	-129	-552
20.1997	-76	-131	-552
20.2003	-76	-132	-552
20.201	-76	-132	-552
20.2017	-76	-133	-552
20.2023	-76	-134	-552
20.203	-76	-134	-552
20.2037	-76	-135	-552
20.2043	-76	-135	-552
20.205	-76	-136	-551
20.2057	-77	-136	-551
20.2063	-77	-136	-551
20.207	-78	-136	-551
20.2077	-78	-137	-551
20.2083	-79	-137	-551
20.209	-79	-137	-551
20.2097	-80	-137	-551
20.2103	-81	-137	-551
20.211	-81	-138	-551
20.2117	-82	-138	-551
20.2123	-83	-138	-551
20.213	-84	-139	-551
20.2137	-85	-139	-551
20.2143	-85	-139	-551
20.215	-86	-139	-551
20.2157	-87	-139	-551
20.2163	-87	-139	-551
20.217	-88	-138	-551
20.2177	-89	-138	-552
20.2183	-89	-138	-552
20.219	-90	-137	-552
20.2197	-91	-137	-552
20.2203	-91	-137	-552
20.221	-92	-137	-552
20.2217	-92	-137	-551
20.2223	-92	-137	-551
20.223	-93	-137	-551
20.2237	-93	-137	-550
20.2243	-93	-137	-549
20.225	-94	-137	-549
20.2257	-94	-137	-549
20.2263	-94	-137	-548
20.227	-94	-137	-548
20.2277	-95	-137	-548
20.2283	-95	-137	-547
20.229	-96	-137	-547
20.2297	-96	-137	-546
20.2303	-97	-138	-546
20.231	-98	-138	-544
20.2317	-99	-139	-544
20.2323	-100	-139	-543
20.233	-101	-140	-542
20.2337	-102	-140	-541
20.2343	-102	-141	-541
20.235	-103	-142	-540
20.2357	-103	-143	-539
20.2363	-103	-144	-539
20.237	-103	-146	-538
20.2377	-103	-147	-537
20.2383	-103	-147	-536
20.239	-103	-148	-536
20.2397	-103	-149	-536
20.2403	-104	-150	-536
20.241	-104	-150	-536
20.2417	-104	-151	-536
20.2423	-105	-152	-537
20.243	-105	-153	-538
20.2437	-106	-153	-539
20.2443	-106	-154	-540
20.245	-106	-155	-541
20.2457	-106	-155	-542
20.2463	-106	-155	-543
20.247	-106	-154	-544
20.2477	-106	-154	-545
20.2483	-106	-154	-546
20.249	-106	-154	-546
20.2497	-106	-154	-547
20.2503	-106	-154	-547
20.251	-106	-155	-547
20.2517	-107	-155	-547
20.2523	-107	-155	-547
20.253	-108	-156	-547
20.2537	-108	-156	-548
20.2543	-108	-157	-548
20.255	-108	-157	-548
20.2557	-108	-158	-549
20.2563	-108	-158	-549
20.257	-108	-159	-550
20.2577	-108	-159	-550
20.2583	-107	-160	-551
20.259	-107	-160	-551
20.2597	-107	-161	-552
20.2603	-106	-161	-552
20.261	-106	-161	-553
20.2617	-106	-161	-553
20.2623	-106	-161	-553
20.263	-106	-160	-554
20.2637	-107	-160	-554
20.2643	-107	-159	-554
20.265	-107	-158	-554
20.2657	-107	-158	-554
20.2663	-107	-158	-553
20.267	-106	-158	-552
20.2677	-105	-157	-552
20.2683	-105	-157	-552
20.269	-104	-157	-552
20.2697	-104	-156	-552
20.2703	-103	-156	-551
20.271	-103	-156	-551
20.2717	-102	-156	-551
20.2723	-102	-156	-551
20.273	-101	-157	-551
20.2737	-101	-157	-551
20.2743	-101	-158	-552
20.275	-101	-158	-552
20.2757	-102	-158	-552
20.2763	-102	-158	-552
20.277	-102	-158	-552
20.2777	-102	-159	-552
20.2783	-102	-159	-552
20.279	-103	-159	-551
20.2797	-104	-160	-551
20.2803	-104	-160	-550
20.281	-105	-161	-550
20.2817	-106	-162	-549
20.2823	-108	-163	-549
20.283	-109	-163	-549
20.2837	-111	-164	-548
20.2843	-112	-165	-548
20.285	-114	-165	-547
20.2857	-115	-166	-547
20.2863	-117	-165	-546
20.287	-118	-165	-546
20.2877	-120	-165	-546
20.2883	-121	-164	-546
20.289	-122	-164	-547
20.2897	-123	-164	-548
20.2903	-124	-165	-549
20.291	-124	-165	-550
20.2917	-125	-166	-551
20.2923	-126	-167	-552
20.293	-126	-167	-553
20.2937	-127	-167	-554
20.2943	-127	-168	-554
20.295	-128	-168	-555
20.2957	-128	-168	-555
20.2963	-128	-169	-555
20.297	-129	-169	-556
20.2977	-129	-169	-556
20.2983	-129	-169	-555
20.299	-129	-169	-555
20.2997	-130	-169	-554
20.3003	-129	-169	-554
20.301	-129	-170	-553
20.3017	-129	-170	-553
20.3023	-129	-170	-553
20.303	-129	-171	-553
20.3037	-129	-171	-553
20.3043	-129	-171	-552
20.305	-129	-171	-552
20.3057	-129	-171	-552
20.3063	-129	-171	-553
20.307	-130	-171	-553
20.3077	-130	-171	-553
20.3083	-131	-171	-553
20.309	-131	-171	-553
20.3097	-131	-171	-554
20.3103	-132	-171	-554
20.311	-132	-171	-554
20.3117	-133	-171	-554
20.3123	-133	-172	-554
20.313	-134	-172	-554
20.3137	-134	-173	-554
20.3143	-135	-173	-553
20.315	-135	-174	-553
20.3157	-136	-175	-553
20.3163	-136	-175	-553
20.317	-136	-175	-552
20.3177	-137	-175	-552
20.3183	-137	-175	-551
20.319	-137	-175	-550
20.3197	-137	-175	-549
20.3203	-137	-175	-548
20.321	-136	-176	-547
20.3217	-136	-177	-547
20.3223	-136	-177	-546
20.323	-136	-178	-545
20.3237	-136	-179	-545
20.3243	-136	-179	-544
20.325	-136	-180	-542
20.3257	-137	-181	-541
20.3263	-137	-181	-540
20.327	-137	-181	-539
20.3277	-137	-181	-539
20.3283	-138	-181	-538
20.329	-137	-181	-538
20.3297	-137	-181	-538
20.3303	-138	-181	-538
20.331	-138	-181	-538
20.3317	-138	-181	-539
20.3323	-139	-181	-539
20.333	-140	-181	-540
20.3337	-140	-181	-541
20.3343	-140	-182	-541
20.335	-140	-182	-542
20.3357	-141	-183	-543
20.3363	-141	-183	-544
20.337	-141	-183	-545
20.3377	-142	-183	-546
20.3383	-142	-183	-546
20.339	-143	-183	-547
20.3397	-144	-183	-548
20.3403	-144	-182	-548
20.341	-145	-182	-549
20.3417	-146	-181	-550
20.3423	-147	-181	-550
20.343	-148	-181	-550
20.3437	-149	-181	-550
20.3443	-149	-181	-551
20.345	-149	-181	-551
20.3457	-150	-180	-551
20.3463	-150	-180	-550
20.347	-151	-180	-550
20.3477	-151	-179	-550
20.3483	-152	-179	-550
20.349	-152	-179	-549
20.3497	-153	-178	-549
20.3503	-153	-178	-549
20.351	-153	-178	-548
20.3517	-153	-178	-547
20.3523	-153	-178	-547
20.353	-153	-178	-546
20.3537	-153	-178	-546
20.3543	-154	-178	-545
20.355	-154	-178	-545
20.3557	-154	-178	-545
20.3563	-154	-178	-545
20.357	-153	-178	-545
20.3577	-153	-177	-544
20.3583	-153	-177	-544
20.359	-152	-177	-543
20.3597	-152	-177	-543
20.3603	-151	-177	-543
20.361	-151	-178	-543
20.3617	-151	-178	-543
20.3623	-151	-178	-543
20.363	-151	-179	-543
20.3637	-151	-179	-543
20.3643	-151	-179	-543
20.365	-151	-180	-543
20.3657	-151	-181	-543
20.3663	-151	-182	-543
20.367	-152	-183	-543
20.3677	-152	-184	-543
20.3683	-152	-184	-544
20.369	-152	-185	-544
20.3697	-152	-185	-544
20.3703	-152	-186	-545
20.371	-152	-186	-545
20.3717	-151	-186	-544
20.3723	-151	-186	-544
20.373	-151	-185	-544
20.3737	-151	-184	-544
20.3743	-151	-183	-545
20.375	-151	-183	-545
20.3757	-151	-182	-545
20.3763	-151	-182	-545
20.377	-151	-181	-545
20.3777	-151	-181	-545
20.3783	-151	-181	-545
20.379	-151	-181	-545
20.3797	-150	-180	-545
20.3803	-150	-180	-544
20.381	-149	-180	-543
20.3817	-149	-181	-543
20.3823	-149	-181	-542
20.383	-149	-181	-541
20.3837	-149	-182	-541
20.3843	-149	-182	-540
20.385	-149	-183	-540
20.3857	-149	-183	-539
20.3863	-149	-182	-539
20.387	-149	-182	-539
20.3877	-149	-182	-539
20.3883	-149	-182	-539
20.389	-149	-182	-539
20.3897	-150	-182	-539
20.3903	-150	-182	-539
20.391	-150	-182	-539
20.3917	-150	-182	-538
20.3923	-151	-183	-537
20.393	-150	-183	-536
20.3937	-150	-183	-535
20.3943	-150	-184	-534
20.395	-150	-184	-534
20.3957	-151	-185	-533
20.3963	-151	-185	-533
20.397	-151	-185	-533
20.3977	-151	-185	-533
20.3983	-150	-185	-532
20.399	-150	-186	-532
20.3997	-150	-186	-532
20.4003	-151	-186	-532
20.401	-151	-186	-531
20.4017	-151	-186	-530
20.4023	-151	-186	-530
20.403	-151	-186	-530
20.4037	-152	-186	-529
20.4043	-152	-186	-528
20.405	-152	-187	-528
20.4057	-152	-187	-527
20.4063	-152	-188	-527
20.407	-152	-188	-527
20.4077	-152	-188	-527
20.4083	-152	-188	-527
20.409	-152	-188	-526
20.4097	-152	-188	-526
20.4103	-153	-188	-526
20.411	-153	-188	-525
20.4117	-153	-189	-525
20.4123	-153	-189	-525
20.413	-154	-189	-524
20.4137	-154	-189	-523
20.4143	-154	-189	-523
20.415	-155	-188	-523
20.4157	-155	-188	-523
20.4163	-155	-188	-523
20.417	-155	-188	-523
20.4177	-155	-188	-522
20.4183	-155	-188	-523
20.419	-155	-188	-523
20.4197	-154	-188	-524
20.4203	-154	-189	-524
20.421	-153	-189	-524
20.4217	-153	-189	-525
20.4223	-152	-189	-525
20.423	-152	-188	-525
20.4237	-152	-188	-525
20.4243	-152	-188	-525
20.425	-152	-188	-525
20.4257	-152	-187	-525
20.4263	-152	-186	-524
20.427	-152	-186	-524
20.4277	-152	-185	-524
20.4283	-152	-185	-524
20.429	-152	-184	-524
20.4297	-153	-184	-524
20.4303	-153	-184	-525
20.431	-153	-185	-525
20.4317	-154	-185	-525
20.4323	-154	-185	-525
20.433	-154	-186	-525
20.4337	-155	-187	-526
20.4343	-155	-187	-526
20.435	-156	-187	-526
20.4357	-156	-187	-526
20.4363	-156	-187	-526
20.437	-155	-186	-526
20.4377	-155	-186	-526
20.4383	-155	-185	-527
20.439	-154	-185	-527
20.4397	-154	-185	-527
20.4403	-154	-185	-527
20.441	-154	-185	-527
20.4417	-154	-185	-526
20.4423	-154	-185	-526
20.443	-154	-185	-525
20.4437	-155	-185	-524
20.4443	-155	-185	-523
20.445	-156	-186	-523
20.4457	-156	-187	-522
20.4463	-156	-188	-521
20.447	-157	-188	-520
20.4477	-157	-189	-520
20.4483	-157	-189	-519
20.449	-157	-189	-519
20.4497	-157	-188	-519
20.4503	-158	-188	-519
20.451	-158	-188	-519
20.4517	-159	-188	-519
20.4523	-159	-188	-519
20.453	-159	-188	-518
20.4537	-159	-187	-518
20.4543	-159	-187	-518
20.455	-159	-186	-519
20.4557	-159	-186	-519
20.4563	-159	-185	-519
20.457	-158	-184	-519
20.4577	-158	-183	-519
20.4583	-158	-183	-518
20.459	-158	-182	-518
20.4597	-157	-182	-518
20.4603	-157	-181	-518
20.461	-156	-180	-518
20.4617	-156	-180	-518
20.4623	-156	-179	-518
20.463	-156	-179	-517
20.4637	-156	-179	-517
20.4643	-156	-179	-517
20.465	-155	-179	-517
20.4657	-155	-179	-517
20.4663	-155	-179	-516
20.467	-155	-178	-516
20.4677	-155	-178	-516
20.4683	-155	-177	-515
20.469	-155	-177	-515
20.4697	-156	-176	-515
20.4703	-156	-176	-515
20.471	-156	-176	-515
20.4717	-156	-176	-514
20.4723	-156	-176	-514
20.473	-156	-176	-513
20.4737	-156	-176	-512
20.4743	-157	-175	-511
20.475	-157	-175	-510
20.4757	-157	-175	-509
20.4763	-157	-175	-509
20.477	-157	-174	-508
20.4777	-157	-174	-508
20.4783	-157	-173	-507
20.479	-157	-173	-507
20.4797	-158	-173	-507
20.4803	-158	-173	-507
20.481	-158	-173	-506
20.4817	-158	-173	-506
20.4823	-158	-173	-506
20.483	-158	-174	-505
20.4837	-158	-174	-505
20.4843	-158	-174	-505
20.485	-158	-174	-505
20.4857	-158	-174	-505
20.4863	-157	-174	-505
20.487	-157	-174	-504
20.4877	-156	-174	-504
20.4883	-156	-174	-503
20.489	-155	-173	-503
20.4897	-155	-173	-502
20.4903	-154	-172	-502
20.491	-154	-172	-502
20.4917	-153	-173	-502
20.4923	-153	-173	-502
20.493	-153	-173	-503
20.4937	-153	-173	-503
20.4943	-154	-173	-503
20.495	-154	-172	-503
20.4957	-155	-172	-503
20.4963	-156	-171	-503
20.497	-156	-171	-502
20.4977	-157	-170	-502
20.4983	-157	-170	-502
20.499	-158	-169	-502
20.4997	-158	-169	-501
20.5003	-158	-169	-501
20.501	-158	-169	-500
20.5017	-158	-169	-500
20.5023	-158	-169	-499
20.503	-158	-169	-498
20.5037	-158	-169	-497
20.5043	-158	-169	-497
20.505	-158	-170	-496
20.5057	-157	-170	-496
20.5063	-157	-170	-495
20.507	-157	-170	-495
20.5077	-158	-170	-494
20.5083	-158	-171	-493
20.509	-158	-171	-492
20.5097	-159	-171	-492
20.5103	-159	-172	-492
20.511	-159	-171	-491
20.5117	-158	-172	-491
20.5123	-158	-171	-490
20.513	-157	-171	-490
20.5137	-157	-171	-490
20.5143	-157	-172	-489
20.515	-157	-172	-489
20.5157	-158	-172	-488
20.5163	-158	-172	-488
20.517	-157	-172	-488
20.5177	-157	-173	-488
20.5183	-158	-173	-487
20.519	-158	-173	-487
20.5197	-158	-173	-487
20.5203	-157	-174	-487
20.521	-157	-174	-486
20.5217	-157	-174	-486
20.5223	-157	-174	-486
20.523	-157	-174	-486
20.5237	-157	-174	-486
20.5243	-157	-174	-487
20.525	-156	-175	-486
20.5257	-156	-175	-486
20.5263	-155	-175	-486
20.527	-155	-175	-486
20.5277	-155	-175	-486
20.5283	-154	-175	-485
20.529	-154	-175	-485
20.5297	-154	-175	-484
20.5303	-153	-176	-483
20.531	-153	-176	-483
20.5317	-153	-176	-483
20.5323	-154	-176	-482
20.533	-154	-176	-482
20.5337	-155	-176	-481
20.5343	-156	-176	-481
20.535	-156	-175	-480
20.5357	-156	-175	-479
20.5363	-156	-174	-479
20.537	-156	-174	-479
20.5377	-156	-174	-478
20.5383	-156	-173	-478
20.539	-156	-173	-477
20.5397	-156	-173	-477
20.5403	-156	-173	-476
20.541	-156	-172	-476
20.5417	-156	-172	-476
20.5423	-157	-171	-476
20.543	-157	-171	-475
20.5437	-158	-170	-475
20.5443	-158	-169	-475
20.545	-158	-168	-475
20.5457	-157	-167	-475
20.5463	-157	-166	-475
20.547	-157	-165	-475
20.5477	-157	-164	-475
20.5483	-157	-164	-475
20.549	-156	-163	-475
20.5497	-156	-162	-475
20.5503	-156	-161	-475
20.551	-156	-160	-475
20.5517	-157	-159	-475
20.5523	-157	-158	-475
20.553	-157	-158	-475
20.5537	-157	-157	-475
20.5543	-157	-157	-475
20.555	-157	-157	-475
20.5557	-157	-157	-475
20.5563	-156	-157	-474
20.557	-156	-157	-474
20.5577	-156	-158	-474
20.5583	-155	-158	-474
20.559	-155	-158	-474
20.5597	-155	-159	-474
20.5603	-154	-159	-474
20.561	-154	-160	-474
20.5617	-153	-161	-474
20.5623	-153	-161	-474
20.563	-153	-162	-474
20.5637	-152	-162	-475
20.5643	-152	-163	-475
20.565	-152	-163	-475
20.5657	-152	-162	-475
20.5663	-152	-161	-475
20.567	-152	-161	-475
20.5677	-152	-160	-475
20.5683	-151	-160	-475
20.569	-151	-160	-475
20.5697	-151	-160	-475
20.5703	-151	-161	-475
20.571	-150	-161	-475
20.5717	-150	-161	-475
20.5723	-150	-162	-475
20.573	-150	-162	-475
20.5737	-150	-162	-475
20.5743	-150	-162	-475
20.575	-150	-162	-474
20.5757	-150	-162	-474
20.5763	-150	-163	-474
20.577	-150	-163	-474
20.5777	-150	-164	-474
20.5783	-150	-165	-475
20.579	-151	-166	-476
20.5797	-151	-167	-476
20.5803	-152	-169	-477
20.581	-152	-170	-477
20.5817	-152	-172	-478
20.5823	-152	-173	-478
20.583	-152	-173	-479
20.5837	-152	-174	-479
20.5843	-152	-174	-479
20.585	-152	-173	-480
20.5857	-152	-173	-480
20.5863	-152	-173	-480
20.587	-152	-172	-481
20.5877	-152	-172	-481
20.5883	-153	-172	-481
20.589	-153	-171	-480
20.5897	-153	-171	-480
20.5903	-153	-171	-480
20.591	-153	-170	-480
20.5917	-153	-170	-480
20.5923	-153	-170	-480
20.593	-153	-169	-480
20.5937	-154	-169	-479
20.5943	-154	-169	-479
20.595	-154	-169	-478
20.5957	-154	-169	-478
20.5963	-154	-169	-477
20.597	-154	-170	-477
20.5977	-154	-170	-476
20.5983	-155	-171	-476
20.599	-155	-171	-475
20.5997	-156	-171	-475
20.6003	-156	-171	-475
20.601	-156	-172	-475
20.6017	-157	-172	-475
20.6023	-157	-172	-474
20.603	-157	-173	-474
20.6037	-158	-174	-474
20.6043	-158	-175	-473
20.605	-159	-175	-473
20.6057	-160	-176	-473
20.6063	-160	-177	-473
20.607	-161	-177	-473
20.6077	-161	-178	-472
20.6083	-162	-178	-472
20.609	-162	-179	-472
20.6097	-162	-180	-472
20.6103	-163	-181	-472
20.611	-163	-182	-473
20.6117	-163	-183	-473
20.6123	-163	-184	-473
20.613	-163	-185	-474
20.6137	-163	-186	-474
20.6143	-164	-186	-475
20.615	-164	-186	-475
20.6157	-164	-186	-475
20.6163	-165	-186	-475
20.617	-165	-186	-475
20.6177	-164	-186	-474
20.6183	-164	-185	-474
20.619	-164	-185	-474
20.6197	-163	-185	-474
20.6203	-163	-185	-474
20.621	-162	-185	-474
20.6217	-161	-185	-474
20.6223	-161	-185	-474
20.623	-160	-185	-474
20.6237	-160	-186	-474
20.6243	-159	-186	-474
20.625	-159	-187	-475
20.6257	-159	-188	-475
20.6263	-158	-189	-476
20.627	-159	-190	-476
20.6277	-159	-191	-477
20.6283	-159	-192	-477
20.629	-159	-193	-477
20.6297	-159	-194	-478
20.6303	-159	-194	-478
20.631	-159	-195	-479
20.6317	-159	-196	-480
20.6323	-159	-197	-481
20.633	-159	-197	-482
20.6337	-159	-198	-482
20.6343	-159	-198	-483
20.635	-159	-198	-484
20.6357	-159	-198	-484
20.6363	-159	-198	-484
20.637	-160	-197	-484
20.6377	-160	-196	-484
20.6383	-161	-196	-484
20.639	-161	-195	-484
20.6397	-162	-195	-484
20.6403	-162	-195	-484
20.641	-162	-195	-484
20.6417	-162	-195	-485
20.6423	-162	-195	-485
20.643	-162	-196	-484
20.6437	-162	-196	-484
20.6443	-162	-197	-484
20.645	-162	-197	-483
20.6457	-162	-198	-483
20.6463	-163	-198	-483
20.647	-163	-198	-482
20.6477	-163	-198	-481
20.6483	-163	-198	-481
20.649	-163	-198	-480
20.6497	-163	-197	-480
20.6503	-163	-197	-480
20.651	-163	-197	-481
20.6517	-163	-196	-481
20.6523	-163	-196	-481
20.653	-163	-196	-482
20.6537	-164	-196	-482
20.6543	-164	-197	-483
20.655	-164	-197	-484
20.6557	-164	-197	-485
20.6563	-165	-198	-485
20.657	-165	-198	-485
20.6577	-166	-199	-485
20.6583	-166	-199	-485
20.659	-166	-200	-486
20.6597	-167	-201	-486
20.6603	-167	-201	-487
20.661	-167	-201	-487
20.6617	-167	-201	-488
20.6623	-168	-201	-489
20.663	-168	-201	-489
20.6637	-169	-201	-490
20.6643	-170	-201	-490
20.665	-170	-201	-490
20.6657	-171	-201	-489
20.6663	-171	-201	-489
20.667	-171	-201	-488
20.6677	-171	-200	-488
20.6683	-172	-200	-487
20.669	-172	-201	-486
20.6697	-172	-201	-486
20.6703	-173	-202	-485
20.671	-173	-202	-484
20.6717	-173	-202	-484
20.6723	-173	-202	-483
20.673	-173	-203	-482
20.6737	-173	-203	-482
20.6743	-173	-203	-481
20.675	-173	-204	-481
20.6757	-173	-204	-481
20.6763	-172	-205	-480
20.677	-172	-206	-480
20.6777	-172	-207	-480
20.6783	-171	-209	-479
20.679	-171	-210	-479
20.6797	-170	-211	-479
20.6803	-170	-213	-478
20.681	-170	-213	-478
20.6817	-169	-214	-478
20.6823	-169	-214	-479
20.683	-168	-214	-479
20.6837	-168	-214	-479
20.6843	-167	-214	-479
20.685	-166	-214	-479
20.6857	-166	-214	-478
20.6863	-165	-214	-478
20.687	-165	-215	-478
20.6877	-165	-215	-478
20.6883	-165	-215	-478
20.689	-165	-216	-479
20.6897	-165	-216	-479
20.6903	-165	-216	-479
20.691	-166	-216	-479
20.6917	-166	-216	-479
20.6923	-165	-216	-479
20.693	-165	-217	-479
20.6937	-165	-217	-479
20.6943	-165	-218	-479
20.695	-164	-217	-479
20.6957	-164	-217	-479
20.6963	-164	-217	-479
20.697	-164	-216	-479
20.6977	-163	-216	-479
20.6983	-163	-215	-479
20.699	-163	-215	-479
20.6997	-163	-214	-480
20.7003	-162	-213	-480
20.701	-162	-212	-480
20.7017	-162	-211	-481
20.7023	-162	-210	-481
20.703	-162	-210	-481
20.7037	-162	-209	-481
20.7043	-162	-209	-482
20.705	-162	-208	-482
20.7057	-162	-208	-483
20.7063	-161	-208	-483
20.707	-161	-208	-484
20.7077	-161	-209	-484
20.7083	-161	-209	-485
20.709	-161	-210	-485
20.7097	-161	-210	-485
20.7103	-160	-210	-485
20.711	-160	-210	-484
20.7117	-161	-209	-484
20.7123	-161	-209	-484
20.713	-162	-209	-484
20.7137	-163	-209	-484
20.7143	-163	-209	-484
20.715	-164	-209	-484
20.7157	-164	-209	-484
20.7163	-164	-210	-484
20.717	-165	-210	-484
20.7177	-165	-211	-484
20.7183	-165	-211	-484
20.719	-166	-212	-483
20.7197	-166	-212	-483
20.7203	-166	-213	-483
20.721	-167	-214	-483
20.7217	-167	-215	-482
20.7223	-167	-216	-481
20.723	-167	-217	-481
20.7237	-167	-217	-480
20.7243	-168	-218	-479
20.725	-168	-218	-479
20.7257	-168	-219	-478
20.7263	-169	-220	-478
20.727	-169	-220	-478
20.7277	-169	-220	-478
20.7283	-168	-220	-477
20.729	-168	-220	-477
20.7297	-167	-220	-477
20.7303	-167	-219	-477
20.731	-167	-219	-477
20.7317	-166	-218	-476
20.7323	-166	-218	-475
20.733	-166	-219	-474
20.7337	-166	-219	-473
20.7343	-166	-219	-472
20.735	-166	-219	-472
20.7357	-166	-218	-471
20.7363	-166	-218	-471
20.737	-167	-217	-471
20.7377	-168	-216	-471
20.7383	-168	-215	-471
20.739	-169	-214	-471
20.7397	-170	-213	-471
20.7403	-172	-213	-471
20.741	-172	-212	-471
20.7417	-173	-211	-471
20.7423	-174	-210	-471
20.743	-175	-210	-471
20.7437	-175	-209	-471
20.7443	-176	-209	-471
20.745	-176	-208	-471
20.7457	-177	-208	-470
20.7463	-177	-208	-470
20.747	-177	-208	-470
20.7477	-177	-208	-470
20.7483	-177	-207	-470
20.749	-177	-207	-470
20.7497	-177	-208	-471
20.7503	-177	-208	-471
20.751	-177	-208	-471
20.7517	-177	-208	-471
20.7523	-177	-208	-472
20.753	-177	-208	-472
20.7537	-177	-208	-473
20.7543	-177	-208	-473
20.755	-177	-208	-474
20.7557	-177	-209	-474
20.7563	-177	-209	-474
20.757	-177	-209	-474
20.7577	-177	-210	-474
20.7583	-176	-210	-474
20.759	-176	-211	-474
20.7597	-175	-212	-474
20.7603	-175	-212	-474
20.761	-174	-213	-474
20.7617	-174	-213	-474
20.7623	-173	-213	-473
20.763	-173	-213	-473
20.7637	-172	-213	-472
20.7643	-172	-212	-472
20.765	-172	-211	-471
20.7657	-172	-210	-471
20.7663	-172	-209	-470
20.767	-172	-208	-469
20.7677	-173	-207	-469
20.7683	-173	-207	-468
20.769	-173	-206	-468
20.7697	-173	-206	-468
20.7703	-174	-206	-468
20.771	-174	-206	-468
20.7717	-175	-206	-468
20.7723	-175	-206	-467
20.773	-176	-206	-467
20.7737	-176	-207	-466
20.7743	-177	-207	-466
20.775	-177	-207	-465
20.7757	-177	-207	-465
20.7763	-178	-208	-465
20.777	-177	-208	-465
20.7777	-177	-207	-464
20.7783	-177	-207	-464
20.779	-177	-207	-463
20.7797	-177	-207	-462
20.7803	-177	-207	-461
20.781	-177	-207	-461
20.7817	-177	-207	-460
20.7823	-177	-207	-458
20.783	-177	-208	-456
20.7837	-177	-208	-455
20.7843	-178	-209	-453
20.785	-178	-209	-452
20.7857	-178	-210	-451
20.7863	-178	-210	-450
20.787	-178	-210	-449
20.7877	-177	-210	-448
20.7883	-176	-210	-448
20.789	-175	-210	-448
20.7897	-174	-210	-448
20.7903	-172	-210	-448
20.791	-171	-210	-448
20.7917	-170	-211	-448
20.7923	-170	-211	-447
20.793	-169	-211	-447
20.7937	-168	-211	-447
20.7943	-168	-212	-446
20.795	-167	-213	-446
20.7957	-166	-213	-445
20.7963	-165	-214	-445
20.797	-165	-214	-445
20.7977	-165	-215	-444
20.7983	-164	-215	-444
20.799	-164	-215	-444
20.7997	-164	-215	-444
20.8003	-164	-216	-444
20.801	-164	-216	-445
20.8017	-164	-216	-445
20.8023	-164	-216	-446
20.803	-165	-216	-447
20.8037	-165	-216	-448
20.8043	-166	-216	-448
20.805	-166	-217	-449
20.8057	-166	-217	-449
20.8063	-166	-217	-449
20.807	-166	-216	-450
20.8077	-166	-216	-450
20.8083	-166	-216	-451
20.809	-166	-215	-451
20.8097	-166	-215	-451
20.8103	-166	-215	-451
20.811	-166	-214	-451
20.8117	-166	-214	-451
20.8123	-165	-214	-452
20.813	-165	-214	-452
20.8137	-165	-214	-452
20.8143	-165	-214	-452
20.815	-165	-214	-452
20.8157	-166	-214	-452
20.8163	-166	-214	-451
20.817	-167	-214	-451
20.8177	-167	-214	-451
20.8183	-168	-214	-451
20.819	-168	-215	-450
20.8197	-168	-215	-450
20.8203	-169	-216	-449
20.821	-169	-216	-449
20.8217	-170	-216	-448
20.8223	-171	-216	-448
20.823	-171	-216	-447
20.8237	-171	-216	-447
20.8243	-172	-215	-447
20.825	-172	-215	-447
20.8257	-172	-215	-447
20.8263	-171	-214	-447
20.827	-171	-214	-447
20.8277	-171	-214	-446
20.8283	-171	-213	-446
20.829	-171	-213	-446
20.8297	-170	-213	-446
20.8303	-170	-213	-445
20.831	-169	-213	-445
20.8317	-169	-213	-445
20.8323	-169	-212	-445
20.833	-169	-212	-446
20.8337	-169	-212	-446
20.8343	-169	-212	-446
20.835	-168	-213	-446
20.8357	-168	-214	-447
20.8363	-167	-215	-447
20.837	-167	-217	-447
20.8377	-167	-218	-446
20.8383	-167	-219	-446
20.839	-167	-220	-445
20.8397	-167	-221	-444
20.8403	-167	-222	-443
20.841	-168	-223	-443
20.8417	-168	-223	-442
20.8423	-169	-224	-442
20.843	-169	-224	-442
20.8437	-169	-224	-441
20.8443	-169	-225	-442
20.845	-169	-225	-442
20.8457	-169	-225	-442
20.8463	-168	-225	-442
20.847	-167	-226	-443
20.8477	-167	-226	-443
20.8483	-166	-226	-443
20.849	-165	-225	-443
20.8497	-165	-225	-443
20.8503	-165	-224	-443
20.851	-164	-224	-443
20.8517	-164	-223	-444
20.8523	-164	-223	-444
20.853	-163	-222	-444
20.8537	-163	-222	-444
20.8543	-163	-222	-445
20.855	-163	-222	-445
20.8557	-162	-222	-446
20.8563	-162	-221	-446
20.857	-162	-221	-447
20.8577	-162	-222	-448
20.8583	-162	-222	-449
20.859	-162	-222	-450
20.8597	-162	-222	-450
20.8603	-162	-223	-451
20.861	-162	-223	-451
20.8617	-162	-223	-451
20.8623	-163	-222	-452
20.863	-163	-222	-452
20.8637	-163	-221	-452
20.8643	-164	-221	-452
20.865	-164	-221	-452
20.8657	-165	-221	-452
20.8663	-165	-221	-452
20.867	-166	-221	-453
20.8677	-167	-221	-453
20.8683	-167	-222	-453
20.869	-168	-222	-454
20.8697	-168	-223	-454
20.8703	-168	-223	-454
20.871	-169	-223	-454
20.8717	-169	-223	-454
20.8723	-170	-223	-454
20.873	-171	-223	-454
20.8737	-171	-223	-454
20.8743	-171	-223	-453
20.875	-172	-223	-453
20.8757	-172	-224	-452
20.8763	-172	-224	-451
20.877	-173	-225	-450
20.8777	-173	-225	-449
20.8783	-173	-226	-448
20.879	-173	-227	-447
20.8797	-173	-227	-446
20.8803	-174	-228	-444
20.881	-175	-228	-443
20.8817	-175	-229	-442
20.8823	-176	-229	-441
20.883	-177	-230	-440
20.8837	-178	-230	-439
20.8843	-179	-231	-438
20.885	-179	-231	-437
20.8857	-179	-231	-437
20.8863	-179	-231	-437
20.887	-178	-232	-437
20.8877	-178	-232	-437
20.8883	-177	-233	-437
20.889	-176	-233	-437
20.8897	-175	-234	-437
20.8903	-175	-236	-437
20.891	-174	-236	-437
20.8917	-174	-237	-437
20.8923	-173	-238	-437
20.893	-173	-239	-437
20.8937	-172	-240	-437
20.8943	-172	-240	-436
20.895	-172	-241	-436
20.8957	-172	-241	-436
20.8963	-171	-242	-435
20.897	-171	-243	-435
20.8977	-171	-243	-435
20.8983	-171	-245	-435
20.899	-171	-246	-434
20.8997	-172	-247	-434
20.9003	-172	-248	-433
20.901	-172	-249	-433
20.9017	-173	-250	-432
20.9023	-173	-251	-432
20.903	-173	-252	-432
20.9037	-173	-252	-432
20.9043	-173	-253	-432
20.905	-173	-253	-433
20.9057	-173	-253	-433
20.9063	-173	-253	-433
20.907	-174	-253	-433
20.9077	-174	-253	-434
20.9083	-174	-253	-434
20.909	-174	-253	-435
20.9097	-174	-253	-435
20.9103	-175	-252	-435
20.911	-175	-252	-435
20.9117	-175	-251	-436
20.9123	-175	-251	-436
20.913	-175	-250	-436
20.9137	-175	-250	-437
20.9143	-176	-249	-437
20.915	-176	-248	-437
20.9157	-176	-247	-437
20.9163	-176	-247	-437
20.917	-177	-246	-437
20.9177	-177	-245	-437
20.9183	-178	-244	-437
20.919	-179	-244	-438
20.9197	-179	-243	-439
20.9203	-179	-243	-439
20.921	-180	-243	-439
20.9217	-180	-243	-440
20.9223	-180	-244	-441
20.923	-179	-244	-442
20.9237	-180	-245	-443
20.9243	-180	-245	-443
20.925	-180	-245	-444
20.9257	-180	-246	-444
20.9263	-180	-246	-444
20.927	-180	-246	-444
20.9277	-180	-246	-444
20.9283	-181	-246	-444
20.929	-181	-246	-444
20.9297	-181	-246	-444
20.9303	-181	-247	-444
20.931	-182	-247	-443
20.9317	-182	-247	-443
20.9323	-182	-248	-443
20.933	-182	-248	-442
20.9337	-182	-249	-442
20.9343	-182	-249	-441
20.935	-182	-249	-441
20.9357	-182	-250	-441
20.9363	-182	-250	-440
20.937	-182	-251	-440
20.9377	-182	-251	-439
20.9383	-181	-251	-438
20.939	-181	-251	-438
20.9397	-180	-251	-437
20.9403	-180	-252	-437
20.941	-180	-252	-436
20.9417	-179	-252	-436
20.9423	-179	-253	-435
20.943	-179	-253	-435
20.9437	-179	-254	-434
20.9443	-179	-254	-434
20.945	-179	-254	-434
20.9457	-179	-254	-434
20.9463	-179	-255	-435
20.947	-179	-255	-435
20.9477	-179	-256	-435
20.9483	-179	-256	-436
20.949	-178	-256	-436
20.9497	-178	-257	-437
20.9503	-178	-258	-437
20.951	-178	-258	-438
20.9517	-177	-259	-438
20.9523	-176	-260	-438
20.953	-176	-260	-438
20.9537	-175	-261	-438
20.9543	-174	-262	-439
20.955	-173	-263	-439
20.9557	-172	-263	-439
20.9563	-171	-264	-439
20.957	-170	-265	-439
20.9577	-170	-265	-438
20.9583	-169	-265	-438
20.959	-169	-265	-438
20.9597	-169	-265	-438
20.9603	-168	-266	-438
20.961	-168	-266	-438
20.9617	-167	-266	-437
20.9623	-167	-266	-437
20.963	-167	-266	-437
20.9637	-167	-266	-437
20.9643	-167	-265	-436
20.965	-167	-265	-436
20.9657	-168	-265	-436
20.9663	-168	-265	-435
20.967	-169	-264	-435
20.9677	-170	-264	-434
20.9683	-170	-263	-433
20.969	-171	-263	-433
20.9697	-172	-263	-433
20.9703	-172	-263	-432
20.971	-172	-263	-432
20.9717	-172	-263	-432
20.9723	-173	-263	-432
20.973	-173	-263	-433
20.9737	-173	-263	-433
20.9743	-173	-264	-432
20.975	-174	-264	-432
20.9757	-174	-264	-432
20.9763	-174	-264	-432
20.977	-174	-264	-431
20.9777	-175	-265	-431
20.9783	-176	-265	-431
20.979	-176	-266	-431
20.9797	-177	-267	-430
20.9803	-177	-267	-430
20.981	-178	-268	-430
20.9817	-178	-268	-429
20.9823	-179	-269	-429
20.983	-179	-269	-429
20.9837	-179	-269	-429
20.9843	-179	-270	-429
20.985	-179	-270	-429
20.9857	-179	-270	-429
20.9863	-179	-270	-428
20.987	-179	-271	-428
20.9877	-179	-271	-428
20.9883	-179	-271	-428
20.989	-179	-272	-428
20.9897	-179	-272	-428
20.9903	-178	-272	-429
20.991	-178	-272	-429
20.9917	-178	-272	-430
20.9923	-178	-273	-431
20.993	-179	-273	-431
20.9937	-179	-273	-432
20.9943	-178	-273	-433
20.995	-178	-274	-433
20.9957	-177	-274	-434
20.9963	-177	-275	-434
20.997	-176	-276	-434
20.9977	-175	-276	-434
20.9983	-175	-277	-433
20.999	-174	-277	-433
20.9997	-174	-276	-432
21.0003	-174	-276	-431
21.001	-174	-275	-431
21.0017	-173	-275	-430
21.0023	-173	-274	-429
21.003	-173	-274	-428
21.0037	-173	-273	-427
21.0043	-173	-272	-427
21.005	-173	-272	-426
21.0057	-173	-271	-426
21.0063	-173	-271	-426
21.007	-173	-271	-426
21.0077	-173	-271	-426
21.0083	-173	-270	-426
21.009	-173	-269	-425
21.0097	-173	-268	-425
21.0103	-174	-267	-425
21.011	-174	-267	-425
21.0117	-174	-266	-425
21.0123	-174	-266	-425
21.013	-174	-265	-425
21.0137	-173	-265	-425
21.0143	-173	-265	-425
21.015	-172	-264	-424
21.0157	-172	-264	-424
21.0163	-172	-263	-424
21.017	-172	-263	-424
21.0177	-172	-263	-424
21.0183	-172	-263	-425
21.019	-172	-263	-425
21.0197	-172	-263	-425
21.0203	-173	-263	-425
21.021	-173	-264	-425
21.0217	-174	-264	-425
21.0223	-174	-264	-424
21.023	-174	-264	-424
21.0237	-173	-264	-423
21.0243	-173	-264	-423
21.025	-173	-264	-422
21.0257	-173	-264	-422
21.0263	-172	-264	-423
21.027	-172	-264	-423
21.0277	-172	-263	-423
21.0283	-172	-263	-424
21.029	-172	-262	-424
21.0297	-172	-262	-424
21.0303	-172	-262	-424
21.031	-173	-262	-424
21.0317	-173	-262	-424
21.0323	-174	-261	-424
21.033	-174	-262	-424
21.0337	-174	-262	-423
21.0343	-174	-262	-423
21.035	-175	-262	-422
21.0357	-175	-261	-422
21.0363	-175	-261	-422
21.037	-175	-260	-422
21.0377	-176	-259	-422
21.0383	-176	-258	-422
21.039	-176	-258	-421
21.0397	-177	-257	-421
21.0403	-177	-257	-421
21.041	-177	-256	-421
21.0417	-178	-257	-422
21.0423	-178	-257	-422
21.043	-179	-257	-422
21.0437	-179	-257	-422
21.0443	-179	-257	-422
21.045	-179	-258	-422
21.0457	-178	-259	-422
21.0463	-178	-260	-422
21.047	-179	-260	-422
21.0477	-179	-261	-423
21.0483	-179	-262	-423
21.049	-180	-262	-423
21.0497	-180	-262	-423
21.0503	-181	-263	-423
21.051	-181	-263	-423
21.0517	-181	-263	-422
21.0523	-182	-263	-422
21.053	-182	-263	-421
21.0537	-182	-263	-421
21.0543	-182	-262	-421
21.055	-182	-262	-421
21.0557	-182	-262	-421
21.0563	-182	-262	-421
21.057	-182	-262	-421
21.0577	-182	-262	-421
21.0583	-182	-262	-421
21.059	-182	-261	-422
21.0597	-183	-261	-422
21.0603	-183	-261	-422
21.061	-183	-261	-422
21.0617	-183	-261	-422
21.0623	-183	-260	-422
21.063	-183	-260	-422
21.0637	-183	-260	-422
21.0643	-183	-260	-422
21.065	-183	-260	-421
21.0657	-183	-259	-421
21.0663	-183	-259	-420
21.067	-183	-259	-420
21.0677	-183	-259	-420
21.0683	-183	-259	-420
21.069	-183	-259	-421
21.0697	-183	-259	-421
21.0703	-182	-260	-421
21.071	-182	-260	-420
21.0717	-183	-260	-420
21.0723	-183	-260	-420
21.073	-184	-261	-419
21.0737	-184	-261	-418
21.0743	-184	-262	-418
21.075	-185	-262	-417
21.0757	-185	-262	-416
21.0763	-186	-263	-415
21.077	-186	-263	-414
21.0777	-186	-263	-414
21.0783	-187	-263	-413
21.079	-187	-263	-412
21.0797	-187	-263	-411
21.0803	-187	-262	-410
21.081	-187	-262	-409
21.0817	-187	-261	-409
21.0823	-187	-261	-408
21.083	-187	-260	-407
21.0837	-186	-259	-407
21.0843	-186	-259	-407
21.085	-187	-258	-406
21.0857	-187	-258	-406
21.0863	-187	-257	-405
21.087	-188	-257	-405
21.0877	-188	-257	-404
21.0883	-188	-258	-404
21.089	-188	-258	-404
21.0897	-188	-259	-404
21.0903	-188	-259	-404
21.091	-188	-260	-404
21.0917	-187	-261	-404
21.0923	-187	-262	-404
21.093	-186	-262	-404
21.0937	-186	-263	-404
21.0943	-186	-263	-403
21.095	-185	-264	-403
21.0957	-185	-264	-402
21.0963	-184	-264	-401
21.097	-184	-264	-400
21.0977	-184	-265	-399
21.0983	-183	-265	-398
21.099	-183	-266	-397
21.0997	-183	-267	-397
21.1003	-183	-267	-397
21.101	-183	-268	-397
21.1017	-183	-268	-398
21.1023	-182	-268	-398
21.103	-182	-268	-398
21.1037	-183	-268	-398
21.1043	-183	-268	-397
21.105	-183	-267	-398
21.1057	-182	-267	-398
21.1063	-182	-267	-397
21.107	-182	-267	-397
21.1077	-181	-267	-396
21.1083	-181	-266	-396
21.109	-180	-266	-395
21.1097	-180	-266	-395
21.1103	-180	-265	-394
21.111	-179	-265	-395
21.1117	-179	-265	-395
21.1123	-179	-264	-395
21.113	-179	-264	-395
21.1137	-179	-264	-396
21.1143	-178	-264	-396
21.115	-178	-265	-396
21.1157	-178	-265	-396
21.1163	-178	-265	-396
21.117	-178	-266	-397
21.1177	-177	-266	-396
21.1183	-177	-266	-396
21.119	-176	-266	-395
21.1197	-176	-266	-395
21.1203	-175	-266	-395
21.121	-175	-266	-395
21.1217	-174	-266	-395
21.1223	-173	-265	-395
21.123	-172	-265	-395
21.1237	-172	-266	-395
21.1243	-171	-266	-394
21.125	-171	-266	-394
21.1257	-171	-266	-393
21.1263	-171	-266	-393
21.127	-171	-266	-392
21.1277	-172	-266	-391
21.1283	-172	-267	-391
21.129	-173	-267	-390
21.1297	-173	-268	-389
21.1303	-174	-268	-388
21.131	-174	-268	-387
21.1317	-174	-268	-386
21.1323	-175	-268	-385
21.133	-175	-269	-384
21.1337	-176	-269	-383
21.1343	-176	-268	-383
21.135	-176	-268	-383
21.1357	-176	-268	-383
21.1363	-176	-269	-383
21.137	-176	-269	-383
21.1377	-176	-269	-383
21.1383	-176	-268	-383
21.139	-176	-268	-383
21.1397	-176	-268	-382
21.1403	-177	-267	-382
21.141	-177	-267	-381
21.1417	-178	-267	-380
21.1423	-178	-267	-379
21.143	-178	-266	-379
21.1437	-178	-266	-378
21.1443	-178	-266	-377
21.145	-178	-265	-377
21.1457	-179	-265	-377
21.1463	-179	-265	-376
21.147	-179	-264	-376
21.1477	-180	-264	-376
21.1483	-180	-263	-375
21.149	-181	-262	-375
21.1497	-181	-261	-374
21.1503	-182	-260	-373
21.151	-182	-259	-373
21.1517	-182	-258	-372
21.1523	-182	-257	-372
21.153	-182	-256	-372
21.1537	-181	-256	-372
21.1543	-181	-255	-372
21.155	-180	-254	-372
21.1557	-179	-254	-371
21.1563	-179	-254	-371
21.157	-178	-254	-370
21.1577	-179	-254	-370
21.1583	-179	-254	-370
21.159	-179	-254	-370
21.1597	-180	-254	-370
21.1603	-180	-254	-370
21.161	-181	-253	-370
21.1617	-181	-253	-370
21.1623	-181	-252	-370
21.163	-181	-251	-370
21.1637	-181	-250	-370
21.1643	-181	-249	-370
21.165	-182	-249	-370
21.1657	-182	-249	-370
21.1663	-182	-248	-369
21.167	-183	-248	-368
21.1677	-183	-248	-368
21.1683	-183	-248	-367
21.169	-184	-248	-366
21.1697	-184	-248	-365
21.1703	-184	-248	-364
21.171	-185	-248	-362
21.1717	-185	-248	-361
21.1723	-185	-247	-360
21.173	-185	-247	-359
21.1737	-185	-247	-358
21.1743	-186	-247	-358
21.175	-186	-247	-357
21.1757	-186	-247	-357
21.1763	-186	-247	-356
21.177	-186	-247	-355
21.1777	-186	-247	-355
21.1783	-186	-248	-355
21.179	-186	-248	-354
21.1797	-186	-248	-354
21.1803	-185	-249	-354
21.181	-185	-249	-354
21.1817	-184	-249	-354
21.1823	-184	-249	-354
21.183	-184	-249	-353
21.1837	-184	-248	-353
21.1843	-184	-248	-353
21.185	-184	-247	-353
21.1857	-184	-246	-353
21.1863	-185	-246	-353
21.187	-185	-246	-353
21.1877	-185	-246	-352
21.1883	-185	-246	-352
21.189	-186	-247	-352
21.1897	-186	-247	-352
21.1903	-187	-248	-351
21.191	-187	-248	-351
21.1917	-187	-249	-351
21.1923	-188	-250	-350
21.193	-188	-251	-349
21.1937	-188	-251	-349
21.1943	-188	-251	-348
21.195	-188	-251	-347
21.1957	-188	-250	-347
21.1963	-188	-250	-346
21.197	-187	-249	-345
21.1977	-187	-248	-345
21.1983	-187	-248	-344
21.199	-187	-247	-343
21.1997	-187	-246	-343
21.2003	-187	-245	-342
21.201	-186	-245	-341
21.2017	-186	-244	-340
21.2023	-186	-244	-340
21.203	-186	-243	-340
21.2037	-186	-242	-339
21.2043	-185	-241	-339
21.205	-185	-240	-339
21.2057	-185	-239	-339
21.2063	-184	-238	-339
21.207	-183	-237	-339
21.2077	-183	-236	-338
21.2083	-182	-235	-338
21.209	-182	-234	-338
21.2097	-181	-234	-338
21.2103	-181	-233	-337
21.211	-180	-232	-337
21.2117	-180	-232	-336
21.2123	-180	-231	-336
21.213	-179	-231	-335
21.2137	-179	-231	-335
21.2143	-179	-230	-335
21.215	-178	-230	-335
21.2157	-178	-230	-334
21.2163	-178	-230	-333
21.217	-178	-230	-333
21.2177	-179	-229	-332
21.2183	-179	-229	-331
21.219	-179	-229	-331
21.2197	-179	-229	-330
21.2203	-179	-228	-330
21.221	-179	-228	-329
21.2217	-179	-228	-329
21.2223	-180	-228	-329
21.223	-180	-227	-328
21.2237	-180	-227	-328
21.2243	-181	-227	-327
21.225	-181	-226	-327
21.2257	-182	-225	-327
21.2263	-182	-225	-327
21.227	-183	-225	-327
21.2277	-184	-225	-328
21.2283	-184	-225	-328
21.229	-184	-225	-328
21.2297	-185	-225	-328
21.2303	-185	-224	-328
21.231	-186	-224	-328
21.2317	-186	-224	-328
21.2323	-187	-224	-328
21.233	-187	-223	-328
21.2337	-187	-223	-327
21.2343	-187	-222	-327
21.235	-187	-221	-327
21.2357	-187	-221	-326
21.2363	-186	-220	-325
21.237	-186	-219	-325
21.2377	-186	-218	-324
21.2383	-186	-218	-324
21.239	-186	-217	-323
21.2397	-186	-217	-323
21.2403	-186	-217	-322
21.241	-186	-217	-321
21.2417	-187	-217	-320
21.2423	-187	-217	-319
21.243	-188	-216	-318
21.2437	-189	-216	-317
21.2443	-189	-215	-316
21.245	-190	-215	-315
21.2457	-190	-214	-314
21.2463	-190	-213	-313
21.247	-190	-212	-313
21.2477	-190	-212	-312
21.2483	-189	-211	-310
21.249	-189	-210	-309
21.2497	-189	-210	-308
21.2503	-189	-210	-307
21.251	-189	-210	-305
21.2517	-188	-209	-304
21.2523	-188	-209	-303
21.253	-188	-209	-303
21.2537	-188	-208	-302
21.2543	-188	-208	-301
21.255	-188	-208	-300
21.2557	-188	-208	-298
21.2563	-187	-208	-297
21.257	-187	-208	-296
21.2577	-187	-208	-295
21.2583	-187	-207	-294
21.259	-187	-207	-293
21.2597	-186	-207	-292
21.2603	-186	-207	-292
21.261	-186	-206	-291
21.2617	-185	-205	-291
21.2623	-185	-204	-291
21.263	-185	-202	-291
21.2637	-185	-201	-290
21.2643	-185	-200	-290
21.265	-185	-199	-290
21.2657	-185	-198	-290
21.2663	-185	-198	-289
21.267	-185	-197	-289
21.2677	-185	-197	-289
21.2683	-186	-196	-288
21.269	-186	-196	-287
21.2697	-186	-196	-287
21.2703	-187	-196	-286
21.271	-186	-196	-286
21.2717	-186	-196	-285
21.2723	-186	-196	-285
21.273	-186	-196	-285
21.2737	-186	-197	-284
21.2743	-186	-197	-284
21.275	-186	-197	-284
21.2757	-186	-197	-284
21.2763	-186	-197	-284
21.277	-186	-197	-284
21.2777	-186	-197	-283
21.2783	-185	-197	-283
21.279	-185	-196	-282
21.2797	-184	-196	-282
21.2803	-184	-196	-282
21.281	-183	-195	-282
21.2817	-183	-194	-281
21.2823	-182	-194	-281
21.283	-182	-194	-280
21.2837	-182	-193	-279
21.2843	-181	-193	-279
21.285	-181	-193	-278
21.2857	-181	-193	-278
21.2863	-181	-192	-277
21.287	-181	-191	-277
21.2877	-180	-190	-276
21.2883	-180	-188	-275
21.289	-180	-187	-275
21.2897	-180	-186	-274
21.2903	-180	-185	-273
21.291	-179	-184	-273
21.2917	-179	-183	-272
21.2923	-179	-183	-272
21.293	-179	-182	-271
21.2937	-179	-181	-271
21.2943	-180	-180	-270
21.295	-180	-180	-269
21.2957	-181	-179	-268
21.2963	-181	-178	-267
21.297	-181	-178	-266
21.2977	-181	-177	-265
21.2983	-181	-177	-264
21.299	-182	-176	-263
21.2997	-182	-176	-262
21.3003	-181	-176	-262
21.301	-181	-175	-261
21.3017	-181	-175	-260
21.3023	-180	-175	-260
21.303	-180	-174	-260
21.3037	-179	-173	-259
21.3043	-179	-173	-259
21.305	-179	-172	-259
21.3057	-179	-172	-259
21.3063	-180	-172	-259
21.307	-180	-172	-258
21.3077	-180	-172	-257
21.3083	-181	-172	-257
21.309	-181	-172	-256
21.3097	-182	-172	-255
21.3103	-182	-171	-254
21.311	-182	-171	-254
21.3117	-182	-171	-254
21.3123	-182	-170	-253
21.313	-182	-170	-253
21.3137	-182	-170	-252
21.3143	-182	-169	-251
21.315	-181	-168	-250
21.3157	-181	-168	-250
21.3163	-180	-167	-249
21.317	-180	-167	-249
21.3177	-180	-167	-248
21.3183	-180	-166	-248
21.319	-180	-166	-247
21.3197	-180	-165	-246
21.3203	-180	-165	-245
21.321	-181	-165	-245
21.3217	-181	-164	-244
21.3223	-182	-164	-243
21.323	-182	-163	-242
21.3237	-183	-163	-241
21.3243	-183	-162	-240
21.325	-184	-161	-239
21.3257	-185	-161	-239
21.3263	-186	-160	-238
21.327	-187	-159	-237
21.3277	-187	-159	-237
21.3283	-188	-158	-236
21.329	-189	-158	-235
21.3297	-189	-159	-234
21.3303	-189	-159	-234
21.331	-190	-159	-233
21.3317	-190	-159	-233
[truncated: 20,502 more rows]

## Sheet: Supplementary Figure 2a
Supplementary Figure 2a. GC-FID analysis of in vivo reaction by S. cerevisiae strain YT5AT expressing T5AT using 5 as the substrate.
Time (min)	Purified 5	Control+5	T5AT+5
28.0002	654	2537	2999
28.0008	653	2541	3015
28.0015	651	2544	3031
28.0022	649	2548	3047
28.0028	647	2552	3064
28.0035	646	2555	3082
28.0042	644	2559	3100
28.0048	643	2562	3119
28.0055	642	2565	3139
28.0062	640	2568	3160
28.0068	638	2570	3180
28.0075	637	2573	3202
28.0082	636	2574	3224
28.0088	634	2576	3246
28.0095	633	2576	3269
28.0102	631	2576	3293
28.0108	630	2576	3317
28.0115	629	2576	3341
28.0122	628	2575	3366
28.0128	627	2574	3392
28.0135	626	2572	3418
28.0142	625	2571	3445
28.0148	624	2569	3474
28.0155	623	2568	3502
28.0162	621	2566	3531
28.0168	620	2565	3561
28.0175	618	2563	3592
28.0182	617	2561	3623
28.0188	615	2559	3656
28.0195	613	2557	3689
28.0202	611	2555	3723
28.0208	609	2554	3758
28.0215	608	2553	3793
28.0222	606	2552	3829
28.0228	605	2550	3866
28.0235	603	2549	3904
28.0242	602	2547	3943
28.0248	600	2545	3984
28.0255	599	2543	4026
28.0262	597	2540	4070
28.0268	596	2538	4115
28.0275	595	2536	4160
28.0282	593	2534	4208
28.0288	591	2532	4256
28.0295	590	2531	4305
28.0302	589	2530	4354
28.0308	588	2528	4405
28.0315	586	2527	4457
28.0322	585	2526	4509
28.0328	585	2525	4563
28.0335	584	2524	4616
28.0342	583	2523	4670
28.0348	582	2522	4724
28.0355	581	2520	4778
28.0362	581	2519	4832
28.0368	580	2517	4888
28.0375	579	2516	4944
28.0382	578	2514	5000
28.0388	578	2512	5056
28.0395	578	2510	5113
28.0402	578	2507	5171
28.0408	578	2505	5229
28.0415	578	2502	5288
28.0422	578	2501	5346
28.0428	578	2499	5403
28.0435	579	2497	5460
28.0442	579	2496	5516
28.0448	580	2495	5570
28.0455	581	2494	5623
28.0462	581	2493	5674
28.0468	582	2492	5722
28.0475	583	2491	5768
28.0482	584	2490	5812
28.0488	586	2489	5853
28.0495	587	2488	5893
28.0502	587	2487	5931
28.0508	588	2486	5967
28.0515	588	2485	6002
28.0522	587	2484	6035
28.0528	587	2482	6066
28.0535	586	2481	6095
28.0542	586	2479	6123
28.0548	586	2476	6148
28.0555	585	2473	6172
28.0562	585	2469	6195
28.0568	585	2465	6216
28.0575	585	2460	6236
28.0582	585	2455	6254
28.0588	585	2450	6270
28.0595	584	2444	6285
28.0602	584	2439	6297
28.0608	585	2433	6309
28.0615	585	2428	6319
28.0622	586	2423	6328
28.0628	586	2418	6336
28.0635	586	2414	6344
28.0642	586	2409	6351
28.0648	586	2405	6356
28.0655	586	2401	6361
28.0662	587	2397	6364
28.0668	587	2393	6366
28.0675	588	2388	6367
28.0682	588	2383	6368
28.0688	589	2378	6369
28.0695	590	2373	6368
28.0702	592	2368	6367
28.0708	593	2363	6363
28.0715	593	2358	6358
28.0722	594	2353	6350
28.0728	595	2348	6341
28.0735	596	2343	6329
28.0742	597	2338	6316
28.0748	598	2334	6301
28.0755	598	2330	6285
28.0762	599	2327	6267
28.0768	600	2325	6249
28.0775	601	2322	6229
28.0782	603	2321	6209
28.0788	604	2319	6188
28.0795	605	2317	6166
28.0802	607	2315	6142
28.0808	609	2312	6118
28.0815	610	2310	6092
28.0822	612	2307	6065
28.0828	613	2305	6037
28.0835	614	2302	6007
28.0842	616	2299	5977
28.0848	617	2296	5945
28.0855	618	2293	5913
28.0862	620	2290	5880
28.0868	621	2287	5846
28.0875	623	2284	5810
28.0882	625	2282	5774
28.0888	627	2280	5736
28.0895	629	2277	5696
28.0902	631	2275	5656
28.0908	634	2272	5614
28.0915	636	2270	5572
28.0922	638	2268	5530
28.0928	641	2265	5488
28.0935	643	2263	5447
28.0942	646	2260	5405
28.0948	648	2258	5363
28.0955	650	2257	5321
28.0962	652	2256	5280
28.0968	655	2256	5239
28.0975	658	2256	5198
28.0982	660	2257	5158
28.0988	663	2258	5119
28.0995	666	2259	5080
28.1002	669	2261	5042
28.1008	671	2262	5005
28.1015	673	2264	4969
28.1022	675	2265	4933
28.1028	678	2267	4896
28.1035	680	2268	4860
28.1042	682	2270	4823
28.1048	684	2271	4787
28.1055	687	2272	4750
28.1062	689	2273	4714
28.1068	692	2274	4678
28.1075	694	2275	4642
28.1082	696	2277	4606
28.1088	699	2279	4571
28.1095	701	2281	4535
28.1102	703	2283	4500
28.1108	705	2285	4466
28.1115	707	2287	4432
28.1122	709	2290	4398
28.1128	711	2292	4365
28.1135	713	2294	4332
28.1142	715	2297	4300
28.1148	717	2298	4268
28.1155	720	2300	4236
28.1162	722	2300	4204
28.1168	724	2300	4172
28.1175	727	2300	4141
28.1182	729	2300	4110
28.1188	732	2300	4079
28.1195	734	2300	4048
28.1202	737	2300	4017
28.1208	740	2301	3987
28.1215	742	2302	3957
28.1222	745	2303	3926
28.1228	747	2304	3896
28.1235	750	2306	3866
28.1242	753	2308	3838
28.1248	755	2310	3810
28.1255	757	2312	3783
28.1262	759	2314	3758
28.1268	762	2317	3734
28.1275	764	2319	3710
28.1282	767	2321	3688
28.1288	770	2322	3666
28.1295	773	2324	3644
28.1302	776	2325	3623
28.1308	779	2327	3603
28.1315	782	2328	3584
28.1322	785	2330	3566
28.1328	788	2331	3548
28.1335	791	2332	3531
28.1342	795	2334	3515
28.1348	798	2335	3499
28.1355	801	2336	3483
28.1362	803	2338	3467
28.1368	806	2339	3451
28.1375	808	2340	3435
28.1382	811	2341	3419
28.1388	814	2342	3403
28.1395	816	2344	3387
28.1402	819	2346	3372
28.1408	822	2347	3356
28.1415	824	2349	3340
28.1422	827	2351	3325
28.1428	830	2353	3311
28.1435	833	2355	3296
28.1442	836	2357	3282
28.1448	839	2359	3268
28.1455	842	2361	3254
28.1462	845	2363	3241
28.1468	847	2364	3227
28.1475	849	2365	3214
28.1482	851	2366	3202
28.1488	853	2367	3190
28.1495	854	2369	3179
28.1502	855	2370	3169
28.1508	857	2371	3159
28.1515	859	2373	3150
28.1522	860	2375	3141
28.1528	861	2378	3133
28.1535	863	2381	3125
28.1542	865	2384	3118
28.1548	866	2387	3112
28.1555	868	2390	3105
28.1562	870	2394	3099
28.1568	872	2397	3093
28.1575	875	2401	3087
28.1582	878	2404	3081
28.1588	880	2408	3075
28.1595	883	2411	3070
28.1602	886	2415	3065
28.1608	888	2419	3060
28.1615	890	2422	3055
28.1622	893	2426	3051
28.1628	896	2430	3048
28.1635	899	2434	3045
28.1642	902	2438	3042
28.1648	906	2442	3040
28.1655	910	2446	3038
28.1662	914	2450	3037
28.1668	918	2454	3036
28.1675	922	2458	3035
28.1682	926	2462	3035
28.1688	929	2466	3034
28.1695	933	2469	3034
28.1702	936	2473	3033
28.1708	940	2477	3033
28.1715	944	2482	3033
28.1722	948	2485	3034
28.1728	952	2489	3034
28.1735	956	2492	3035
28.1742	960	2495	3036
28.1748	964	2498	3037
28.1755	969	2501	3038
28.1762	973	2504	3039
28.1768	978	2508	3040
28.1775	982	2511	3040
28.1782	986	2515	3041
28.1788	990	2519	3041
28.1795	994	2522	3042
28.1802	998	2526	3042
28.1808	1002	2530	3042
28.1815	1006	2533	3043
28.1822	1010	2537	3043
28.1828	1014	2540	3043
28.1835	1017	2544	3044
28.1842	1021	2547	3044
28.1848	1024	2550	3044
28.1855	1028	2553	3045
28.1862	1032	2557	3045
28.1868	1036	2560	3046
28.1875	1040	2564	3046
28.1882	1045	2567	3047
28.1888	1050	2570	3047
28.1895	1054	2573	3048
28.1902	1059	2576	3048
28.1908	1063	2579	3048
28.1915	1067	2582	3049
28.1922	1070	2584	3049
28.1928	1074	2587	3050
28.1935	1078	2589	3050
28.1942	1082	2591	3050
28.1948	1085	2593	3051
28.1955	1089	2595	3051
28.1962	1092	2596	3052
28.1968	1095	2598	3052
28.1975	1099	2598	3053
28.1982	1102	2599	3053
28.1988	1106	2601	3054
28.1995	1110	2602	3056
28.2002	1114	2604	3057
28.2008	1118	2605	3058
28.2015	1122	2607	3059
28.2022	1127	2608	3059
28.2028	1132	2611	3059
28.2035	1137	2613	3058
28.2042	1142	2615	3057
28.2048	1147	2618	3056
28.2055	1151	2621	3056
28.2062	1156	2625	3056
28.2068	1162	2628	3056
28.2075	1166	2632	3056
28.2082	1171	2636	3056
28.2088	1176	2640	3056
28.2095	1181	2644	3057
28.2102	1185	2648	3057
28.2108	1189	2652	3057
28.2115	1194	2655	3057
28.2122	1198	2658	3056
28.2128	1201	2661	3056
28.2135	1205	2664	3056
28.2142	1209	2668	3056
28.2148	1213	2671	3057
28.2155	1217	2674	3057
28.2162	1220	2677	3058
28.2168	1224	2680	3058
28.2175	1228	2683	3058
28.2182	1232	2686	3059
28.2188	1235	2689	3059
28.2195	1238	2693	3059
28.2202	1241	2696	3060
28.2208	1243	2699	3060
28.2215	1244	2701	3061
28.2222	1246	2704	3063
28.2228	1247	2706	3064
28.2235	1248	2708	3066
28.2242	1249	2710	3068
28.2248	1250	2713	3070
28.2255	1252	2716	3072
28.2262	1254	2719	3073
28.2268	1256	2722	3075
28.2275	1259	2726	3076
28.2282	1261	2729	3078
28.2288	1263	2733	3079
28.2295	1266	2737	3081
28.2302	1269	2741	3082
28.2308	1272	2745	3084
28.2315	1274	2749	3085
28.2322	1277	2753	3087
28.2328	1280	2756	3088
28.2335	1283	2759	3089
28.2342	1285	2762	3091
28.2348	1287	2765	3092
28.2355	1289	2768	3094
28.2362	1290	2770	3096
28.2368	1291	2773	3098
28.2375	1293	2775	3101
28.2382	1294	2777	3103
28.2388	1295	2779	3105
28.2395	1296	2781	3106
28.2402	1297	2784	3108
28.2408	1297	2786	3109
28.2415	1297	2790	3110
28.2422	1298	2793	3111
28.2428	1298	2795	3112
28.2435	1299	2798	3112
28.2442	1299	2801	3112
28.2448	1299	2805	3112
28.2455	1299	2809	3112
28.2462	1299	2812	3112
28.2468	1299	2816	3111
28.2475	1299	2821	3110
28.2482	1299	2826	3109
28.2488	1298	2832	3107
28.2495	1298	2838	3106
28.2502	1297	2843	3105
28.2508	1296	2848	3104
28.2515	1295	2853	3103
28.2522	1293	2858	3102
28.2528	1292	2864	3102
28.2535	1291	2869	3101
28.2542	1289	2873	3101
28.2548	1287	2877	3102
28.2555	1285	2881	3102
28.2562	1284	2885	3103
28.2568	1282	2888	3104
28.2575	1279	2892	3104
28.2582	1277	2896	3105
28.2588	1275	2899	3106
28.2595	1273	2902	3106
28.2602	1271	2905	3107
28.2608	1269	2908	3108
28.2615	1268	2911	3109
28.2622	1267	2914	3111
28.2628	1266	2917	3112
28.2635	1264	2921	3115
28.2642	1263	2924	3118
28.2648	1262	2928	3121
28.2655	1260	2931	3125
28.2662	1259	2935	3128
28.2668	1257	2939	3131
28.2675	1255	2942	3134
28.2682	1253	2946	3137
28.2688	1252	2949	3139
28.2695	1249	2953	3142
28.2702	1247	2956	3145
28.2708	1245	2959	3148
28.2715	1244	2963	3150
28.2722	1241	2966	3152
28.2728	1239	2970	3153
28.2735	1237	2973	3155
28.2742	1234	2977	3156
28.2748	1231	2981	3156
28.2755	1229	2986	3157
28.2762	1226	2990	3157
28.2768	1223	2995	3156
28.2775	1220	2998	3155
28.2782	1218	3002	3153
28.2788	1215	3005	3151
28.2795	1213	3008	3148
28.2802	1211	3012	3144
28.2808	1210	3015	3140
28.2815	1208	3018	3136
28.2822	1207	3021	3132
28.2828	1206	3025	3128
28.2835	1204	3029	3124
28.2842	1202	3034	3119
28.2848	1200	3038	3114
28.2855	1198	3044	3110
28.2862	1195	3049	3106
28.2868	1192	3055	3101
28.2875	1190	3060	3097
28.2882	1187	3065	3093
28.2888	1185	3070	3089
28.2895	1182	3075	3086
28.2902	1180	3080	3083
28.2908	1177	3085	3080
28.2915	1175	3090	3077
28.2922	1173	3094	3075
28.2928	1170	3099	3073
28.2935	1168	3102	3072
28.2942	1166	3105	3072
28.2948	1164	3108	3071
28.2955	1162	3110	3071
28.2962	1161	3112	3072
28.2968	1159	3113	3072
28.2975	1158	3113	3073
28.2982	1156	3114	3073
28.2988	1155	3114	3073
28.2995	1153	3114	3074
28.3002	1150	3113	3074
28.3008	1148	3112	3073
28.3015	1145	3111	3072
28.3022	1142	3110	3071
28.3028	1139	3110	3070
28.3035	1136	3108	3069
28.3042	1132	3107	3069
28.3048	1128	3106	3069
28.3055	1124	3105	3068
28.3062	1120	3104	3068
28.3068	1116	3103	3068
28.3075	1112	3102	3068
28.3082	1108	3102	3067
28.3088	1104	3101	3066
28.3095	1100	3101	3065
28.3102	1096	3099	3063
28.3108	1092	3099	3061
28.3115	1088	3097	3058
28.3122	1084	3096	3054
28.3128	1079	3095	3050
28.3135	1075	3093	3046
28.3142	1071	3093	3042
28.3148	1067	3092	3038
28.3155	1063	3092	3033
28.3162	1060	3093	3029
28.3168	1057	3093	3025
28.3175	1054	3093	3021
28.3182	1051	3093	3016
28.3188	1048	3093	3012
28.3195	1045	3092	3007
28.3202	1042	3090	3002
28.3208	1039	3089	2998
28.3215	1037	3087	2994
28.3222	1034	3085	2991
28.3228	1032	3083	2987
28.3235	1030	3080	2983
28.3242	1027	3078	2980
28.3248	1025	3075	2977
28.3255	1022	3072	2974
28.3262	1020	3069	2971
28.3268	1017	3066	2968
28.3275	1015	3062	2964
28.3282	1012	3058	2961
28.3288	1010	3054	2959
28.3295	1007	3049	2956
28.3302	1004	3045	2954
28.3308	1001	3041	2952
28.3315	998	3036	2950
28.3322	995	3032	2948
28.3328	992	3027	2945
28.3335	988	3023	2943
28.3342	984	3019	2942
28.3348	981	3014	2941
28.3355	977	3011	2940
28.3362	973	3007	2938
28.3368	970	3004	2937
28.3375	966	3001	2936
28.3382	963	2998	2934
28.3388	961	2995	2933
28.3395	958	2992	2932
28.3402	955	2989	2930
28.3408	952	2986	2930
28.3415	949	2983	2930
28.3422	946	2980	2930
28.3428	943	2977	2930
28.3435	940	2974	2930
28.3442	938	2972	2929
28.3448	935	2969	2929
28.3455	932	2966	2929
28.3462	930	2963	2930
28.3468	927	2960	2930
28.3475	925	2957	2932
28.3482	923	2954	2933
28.3488	921	2951	2934
28.3495	919	2948	2935
28.3502	917	2945	2936
28.3508	914	2942	2937
28.3515	912	2938	2939
28.3522	910	2934	2941
28.3528	908	2930	2943
28.3535	905	2926	2945
28.3542	903	2921	2947
28.3548	900	2916	2950
28.3555	898	2911	2952
28.3562	896	2905	2955
28.3568	894	2900	2958
28.3575	893	2895	2960
28.3582	891	2889	2963
28.3588	890	2884	2965
28.3595	888	2879	2968
28.3602	887	2873	2970
28.3608	886	2868	2972
28.3615	885	2862	2974
28.3622	884	2857	2976
28.3628	883	2851	2978
28.3635	881	2844	2981
28.3642	879	2837	2983
28.3648	878	2830	2986
28.3655	876	2823	2990
28.3662	875	2817	2993
28.3668	873	2811	2997
28.3675	871	2804	3001
28.3682	868	2798	3004
28.3688	866	2793	3007
28.3695	863	2787	3010
28.3702	860	2783	3013
28.3708	857	2778	3015
28.3715	854	2773	3017
28.3722	851	2768	3018
28.3728	849	2763	3020
28.3735	846	2758	3021
28.3742	844	2753	3022
28.3748	843	2748	3024
28.3755	841	2743	3025
28.3762	839	2738	3027
28.3768	837	2732	3029
28.3775	835	2727	3030
28.3782	832	2721	3032
28.3788	830	2717	3034
28.3795	828	2712	3037
28.3802	826	2708	3040
28.3808	825	2704	3043
28.3815	823	2702	3048
28.3822	821	2700	3052
28.3828	818	2698	3056
28.3835	815	2696	3061
28.3842	813	2695	3065
28.3848	811	2695	3070
28.3855	809	2695	3074
28.3862	806	2694	3078
28.3868	804	2694	3082
28.3875	801	2693	3085
28.3882	799	2692	3088
28.3888	797	2690	3091
28.3895	795	2689	3094
28.3902	792	2687	3098
28.3908	790	2686	3101
28.3915	788	2684	3105
28.3922	785	2682	3108
28.3928	783	2680	3111
28.3935	781	2678	3114
28.3942	779	2675	3118
28.3948	777	2672	3121
28.3955	775	2668	3124
28.3962	773	2664	3127
28.3968	771	2660	3129
28.3975	770	2656	3131
28.3982	768	2653	3133
28.3988	767	2649	3134
28.3995	765	2645	3135
28.4002	764	2642	3136
28.4008	762	2638	3137
28.4015	761	2634	3138
28.4022	760	2630	3139
28.4028	759	2626	3139
28.4035	758	2622	3139
28.4042	758	2618	3139
28.4048	757	2615	3139
28.4055	756	2612	3138
28.4062	755	2609	3137
28.4068	754	2606	3136
28.4075	752	2603	3134
28.4082	751	2601	3132
28.4088	749	2599	3130
28.4095	747	2596	3128
28.4102	745	2593	3126
28.4108	744	2591	3124
28.4115	742	2588	3123
28.4122	740	2586	3121
28.4128	739	2583	3120
28.4135	737	2580	3119
28.4142	736	2577	3118
28.4148	734	2575	3116
28.4155	731	2572	3115
28.4162	729	2569	3113
28.4168	727	2566	3111
28.4175	726	2563	3109
28.4182	724	2561	3107
28.4188	722	2558	3105
28.4195	720	2555	3103
28.4202	719	2552	3100
28.4208	717	2549	3097
28.4215	716	2546	3094
28.4222	714	2543	3092
28.4228	713	2540	3089
28.4235	712	2538	3087
28.4242	711	2537	3084
28.4248	709	2535	3082
28.4255	708	2534	3079
28.4262	707	2532	3077
28.4268	706	2531	3075
28.4275	704	2529	3073
28.4282	703	2528	3071
28.4288	702	2527	3069
28.4295	702	2525	3067
28.4302	701	2523	3064
28.4308	700	2522	3062
28.4315	699	2521	3060
28.4322	698	2520	3059
28.4328	697	2518	3058
28.4335	697	2517	3057
28.4342	696	2515	3056
28.4348	696	2514	3056
28.4355	695	2512	3056
28.4362	694	2511	3057
28.4368	694	2509	3058
28.4375	693	2507	3060
28.4382	692	2506	3061
28.4388	691	2504	3063
28.4395	690	2502	3065
28.4402	690	2500	3066
28.4408	689	2499	3068
28.4415	689	2498	3071
28.4422	688	2497	3073
28.4428	686	2497	3076
28.4435	685	2497	3079
28.4442	684	2497	3081
28.4448	683	2498	3083
28.4455	682	2498	3086
28.4462	681	2498	3088
28.4468	680	2499	3091
28.4475	679	2499	3093
28.4482	678	2499	3096
28.4488	677	2499	3099
28.4495	675	2499	3103
28.4502	674	2499	3106
28.4508	673	2499	3110
28.4515	672	2499	3114
28.4522	671	2499	3119
28.4528	670	2499	3124
28.4535	669	2499	3130
28.4542	668	2500	3136
28.4548	667	2501	3141
28.4555	666	2502	3146
28.4562	666	2503	3151
28.4568	665	2505	3155
28.4575	665	2507	3160
28.4582	664	2508	3164
28.4588	664	2510	3168
28.4595	665	2512	3172
28.4602	665	2513	3175
28.4608	665	2514	3179
28.4615	665	2515	3183
28.4622	665	2516	3186
28.4628	665	2517	3190
28.4635	665	2517	3193
28.4642	665	2517	3196
28.4648	665	2517	3198
28.4655	665	2517	3201
28.4662	665	2516	3204
28.4668	665	2515	3207
28.4675	665	2515	3210
28.4682	664	2513	3213
28.4688	664	2512	3215
28.4695	663	2511	3218
28.4702	663	2510	3220
28.4708	662	2509	3222
28.4715	661	2509	3225
28.4722	661	2510	3227
28.4728	660	2510	3229
28.4735	660	2511	3231
28.4742	659	2512	3234
28.4748	659	2513	3237
28.4755	658	2513	3240
28.4762	658	2514	3244
28.4768	657	2514	3248
28.4775	657	2513	3251
28.4782	657	2513	3255
28.4788	657	2511	3258
28.4795	657	2509	3261
28.4802	656	2507	3263
28.4808	656	2504	3265
28.4815	656	2501	3267
28.4822	655	2498	3269
28.4828	655	2495	3270
28.4835	655	2492	3271
28.4842	655	2489	3271
28.4848	655	2486	3271
28.4855	654	2483	3270
28.4862	654	2481	3269
28.4868	654	2478	3268
28.4875	654	2476	3266
28.4882	654	2474	3265
28.4888	654	2472	3263
28.4895	653	2471	3260
28.4902	653	2469	3257
28.4908	653	2467	3255
28.4915	653	2466	3252
28.4922	652	2464	3248
28.4928	652	2463	3245
28.4935	652	2462	3240
28.4942	653	2461	3236
28.4948	653	2460	3231
28.4955	654	2459	3226
28.4962	654	2459	3221
28.4968	654	2459	3215
28.4975	654	2460	3210
28.4982	653	2461	3205
28.4988	653	2462	3199
28.4995	653	2462	3193
28.5002	653	2463	3187
28.5008	653	2463	3180
28.5015	654	2463	3174
28.5022	654	2463	3168
28.5028	655	2463	3162
28.5035	656	2463	3155
28.5042	656	2462	3149
28.5048	656	2462	3143
28.5055	656	2462	3138
28.5062	656	2462	3132
28.5068	656	2462	3127
28.5075	656	2461	3122
28.5082	656	2461	3117
28.5088	656	2461	3112
28.5095	656	2460	3107
28.5102	656	2460	3103
28.5108	655	2460	3099
28.5115	655	2460	3095
28.5122	654	2460	3091
28.5128	654	2460	3087
28.5135	654	2460	3083
28.5142	654	2459	3079
28.5148	654	2459	3075
28.5155	653	2459	3070
28.5162	653	2458	3065
28.5168	653	2457	3061
28.5175	653	2457	3056
28.5182	653	2457	3051
28.5188	653	2457	3047
28.5195	653	2458	3042
28.5202	653	2459	3038
28.5208	653	2460	3034
28.5215	652	2461	3031
28.5222	652	2463	3027
28.5228	652	2464	3024
28.5235	652	2465	3021
28.5242	651	2467	3018
28.5248	651	2469	3016
28.5255	650	2472	3013
28.5262	650	2475	3011
28.5268	650	2478	3010
28.5275	650	2482	3008
28.5282	650	2485	3006
28.5288	650	2489	3004
28.5295	650	2492	3001
28.5302	650	2496	2999
28.5308	650	2499	2996
28.5315	650	2503	2994
28.5322	649	2508	2991
28.5328	649	2512	2990
28.5335	648	2517	2988
28.5342	648	2522	2987
28.5348	648	2527	2987
28.5355	647	2532	2987
28.5362	647	2536	2988
28.5368	647	2540	2989
28.5375	647	2544	2991
28.5382	647	2547	2993
28.5388	647	2550	2995
28.5395	646	2554	2998
28.5402	646	2558	3000
28.5408	646	2562	3003
28.5415	646	2567	3007
28.5422	646	2571	3011
28.5428	646	2576	3015
28.5435	646	2580	3020
28.5442	646	2585	3025
28.5448	646	2589	3030
28.5455	646	2594	3035
28.5462	646	2599	3041
28.5468	646	2604	3047
28.5475	646	2609	3054
28.5482	646	2614	3061
28.5488	646	2620	3068
28.5495	647	2626	3076
28.5502	648	2632	3083
28.5508	649	2639	3092
28.5515	650	2646	3100
28.5522	651	2652	3109
28.5528	653	2658	3118
28.5535	654	2665	3128
28.5542	655	2671	3139
28.5548	656	2677	3149
28.5555	656	2683	3160
28.5562	656	2689	3171
28.5568	657	2695	3182
28.5575	657	2701	3193
28.5582	658	2708	3205
28.5588	658	2715	3218
28.5595	658	2723	3230
28.5602	658	2732	3242
28.5608	658	2742	3254
28.5615	658	2753	3267
28.5622	658	2764	3279
28.5628	658	2776	3291
28.5635	658	2788	3303
28.5642	659	2802	3314
28.5648	659	2816	3325
28.5655	659	2830	3336
28.5662	659	2844	3346
28.5668	659	2859	3356
28.5675	659	2873	3367
28.5682	659	2888	3377
28.5688	659	2902	3387
28.5695	660	2916	3398
28.5702	660	2931	3408
28.5708	660	2945	3418
28.5715	661	2959	3428
28.5722	661	2972	3437
28.5728	660	2985	3446
28.5735	661	2998	3454
28.5742	661	3010	3461
28.5748	662	3021	3468
28.5755	663	3032	3475
28.5762	664	3042	3481
28.5768	665	3052	3487
28.5775	666	3062	3492
28.5782	667	3071	3496
28.5788	668	3081	3501
28.5795	670	3091	3506
28.5802	671	3100	3511
28.5808	672	3109	3516
28.5815	673	3118	3522
28.5822	673	3127	3527
28.5828	674	3136	3533
28.5835	674	3144	3539
28.5842	675	3153	3545
28.5848	675	3161	3550
28.5855	676	3168	3555
28.5862	676	3176	3560
28.5868	676	3183	3565
28.5875	677	3190	3570
28.5882	677	3197	3574
28.5888	677	3203	3577
28.5895	677	3209	3581
28.5902	678	3213	3584
28.5908	677	3217	3587
28.5915	677	3219	3589
28.5922	676	3220	3591
28.5928	676	3220	3593
28.5935	675	3219	3595
28.5942	675	3219	3597
28.5948	675	3218	3598
28.5955	674	3217	3598
28.5962	674	3215	3598
28.5968	673	3213	3597
28.5975	672	3210	3596
28.5982	671	3207	3594
28.5988	671	3204	3591
28.5995	671	3200	3587
28.6002	670	3197	3583
28.6008	670	3194	3579
28.6015	670	3190	3574
28.6022	670	3186	3570
28.6028	670	3182	3565
28.6035	669	3178	3561
28.6042	669	3172	3557
28.6048	669	3167	3553
28.6055	669	3161	3549
28.6062	669	3155	3545
28.6068	670	3149	3542
28.6075	670	3143	3538
28.6082	671	3138	3534
28.6088	671	3132	3530
28.6095	672	3126	3526
28.6102	672	3121	3522
28.6108	673	3116	3518
28.6115	673	3110	3514
28.6122	673	3104	3510
28.6128	674	3098	3506
28.6135	674	3092	3502
28.6142	675	3086	3498
28.6148	675	3079	3493
28.6155	676	3072	3489
28.6162	676	3064	3484
28.6168	676	3056	3480
28.6175	677	3048	3476
28.6182	677	3040	3472
28.6188	678	3031	3467
28.6195	678	3023	3463
28.6202	678	3015	3459
28.6208	678	3005	3455
28.6215	678	2996	3450
28.6222	679	2987	3445
28.6228	679	2978	3439
28.6235	680	2969	3434
28.6242	680	2960	3429
28.6248	681	2950	3423
28.6255	681	2940	3417
28.6262	682	2930	3411
28.6268	683	2921	3405
28.6275	684	2911	3399
28.6282	685	2902	3394
28.6288	685	2893	3389
28.6295	686	2883	3384
28.6302	687	2873	3378
28.6308	688	2864	3373
28.6315	689	2854	3367
28.6322	690	2845	3361
28.6328	691	2836	3354
28.6335	692	2827	3347
28.6342	693	2819	3341
28.6348	693	2811	3334
28.6355	694	2804	3328
28.6362	695	2797	3322
28.6368	696	2790	3316
28.6375	697	2785	3310
28.6382	698	2780	3305
28.6388	699	2776	3299
28.6395	699	2772	3294
28.6402	700	2769	3289
28.6408	700	2765	3284
28.6415	701	2761	3279
28.6422	701	2758	3275
28.6428	702	2754	3270
28.6435	702	2751	3266
28.6442	702	2747	3263
28.6448	702	2743	3259
28.6455	703	2740	3256
28.6462	703	2737	3253
28.6468	704	2734	3251
28.6475	704	2731	3249
28.6482	705	2729	3248
28.6488	706	2727	3247
28.6495	707	2726	3247
28.6502	708	2724	3246
28.6508	710	2722	3245
28.6515	711	2721	3244
28.6522	712	2719	3243
28.6528	713	2717	3242
28.6535	715	2715	3241
28.6542	716	2713	3240
28.6548	718	2712	3239
28.6555	719	2711	3238
28.6562	720	2711	3236
28.6568	722	2711	3235
28.6575	723	2711	3234
28.6582	725	2711	3232
28.6588	726	2712	3230
28.6595	727	2712	3228
28.6602	729	2712	3226
28.6608	731	2712	3224
28.6615	733	2711	3222
28.6622	735	2711	3220
28.6628	737	2710	3218
28.6635	739	2710	3216
28.6642	742	2709	3213
28.6648	743	2709	3211
28.6655	745	2708	3209
28.6662	747	2708	3207
28.6668	748	2708	3205
28.6675	750	2708	3202
28.6682	751	2709	3200
28.6688	752	2709	3197
28.6695	754	2710	3193
28.6702	756	2710	3189
28.6708	758	2710	3185
28.6715	760	2710	3181
28.6722	763	2709	3176
28.6728	764	2709	3172
28.6735	766	2707	3168
28.6742	768	2706	3165
28.6748	770	2705	3162
28.6755	772	2704	3160
28.6762	774	2703	3158
28.6768	776	2703	3156
28.6775	779	2702	3155
28.6782	781	2701	3154
28.6788	783	2700	3153
28.6795	786	2698	3152
28.6802	789	2697	3151
28.6808	791	2696	3150
28.6815	794	2694	3148
28.6822	796	2693	3146
28.6828	798	2692	3145
28.6835	801	2690	3143
28.6842	803	2687	3142
28.6848	806	2684	3141
28.6855	809	2682	3140
28.6862	812	2679	3139
28.6868	814	2676	3139
28.6875	816	2674	3139
28.6882	818	2672	3140
28.6888	820	2670	3141
28.6895	822	2669	3141
28.6902	824	2669	3142
28.6908	826	2669	3142
28.6915	828	2669	3142
28.6922	830	2669	3142
28.6928	832	2671	3142
28.6935	834	2672	3143
28.6942	836	2673	3144
28.6948	838	2674	3145
28.6955	840	2676	3146
28.6962	841	2677	3146
28.6968	843	2679	3146
28.6975	845	2681	3146
28.6982	846	2682	3146
28.6988	848	2684	3146
28.6995	849	2686	3146
28.7002	850	2688	3147
28.7008	851	2690	3148
28.7015	852	2692	3148
28.7022	853	2694	3149
28.7028	854	2696	3149
28.7035	855	2698	3150
28.7042	855	2699	3150
28.7048	856	2702	3149
28.7055	856	2704	3148
28.7062	857	2706	3148
28.7068	858	2709	3147
28.7075	860	2712	3148
28.7082	861	2714	3148
28.7088	863	2716	3148
28.7095	865	2718	3148
28.7102	867	2719	3147
28.7108	869	2720	3146
28.7115	871	2721	3145
28.7122	872	2722	3144
28.7128	874	2723	3143
28.7135	875	2725	3142
28.7142	876	2726	3141
28.7148	877	2728	3141
28.7155	879	2729	3141
28.7162	880	2730	3141
28.7168	881	2731	3142
28.7175	881	2732	3143
28.7182	881	2733	3144
28.7188	882	2735	3145
28.7195	882	2736	3147
28.7202	882	2738	3149
28.7208	882	2740	3151
28.7215	882	2742	3154
28.7222	883	2745	3156
28.7228	883	2747	3159
28.7235	883	2750	3162
28.7242	883	2752	3164
28.7248	884	2755	3167
28.7255	884	2757	3170
28.7262	884	2760	3172
28.7268	885	2762	3174
28.7275	885	2764	3176
28.7282	885	2766	3178
28.7288	885	2768	3180
28.7295	885	2771	3182
28.7302	885	2774	3183
28.7308	885	2776	3185
28.7315	885	2779	3187
28.7322	885	2782	3189
28.7328	886	2784	3191
28.7335	886	2787	3193
28.7342	887	2790	3194
28.7348	887	2793	3196
28.7355	888	2795	3199
28.7362	888	2798	3201
28.7368	889	2801	3204
28.7375	890	2804	3207
28.7382	890	2806	3210
28.7388	891	2809	3212
28.7395	892	2811	3215
28.7402	893	2814	3218
28.7408	894	2817	3221
28.7415	895	2819	3223
28.7422	896	2822	3226
28.7428	897	2824	3228
28.7435	899	2826	3231
28.7442	901	2829	3233
28.7448	903	2831	3236
28.7455	905	2832	3238
28.7462	907	2834	3241
28.7468	909	2835	3243
28.7475	911	2837	3245
28.7482	914	2840	3246
28.7488	916	2843	3248
28.7495	918	2846	3248
28.7502	920	2849	3249
28.7508	922	2853	3248
28.7515	925	2857	3248
28.7522	927	2862	3248
28.7528	930	2866	3248
28.7535	933	2870	3248
28.7542	935	2873	3248
28.7548	938	2876	3247
28.7555	940	2879	3247
28.7562	943	2882	3248
28.7568	945	2884	3250
28.7575	948	2887	3251
28.7582	951	2889	3253
28.7588	953	2892	3255
28.7595	956	2894	3257
28.7602	959	2896	3259
28.7608	963	2898	3261
28.7615	967	2899	3263
28.7622	971	2901	3265
28.7628	976	2902	3267
28.7635	980	2904	3269
28.7642	985	2905	3272
28.7648	991	2905	3275
28.7655	996	2906	3277
28.7662	1000	2906	3280
28.7668	1005	2906	3284
28.7675	1009	2907	3287
28.7682	1014	2907	3290
28.7688	1017	2908	3294
28.7695	1021	2908	3297
28.7702	1026	2908	3301
28.7708	1030	2908	3305
28.7715	1034	2908	3310
28.7722	1038	2909	3314
28.7728	1043	2909	3319
28.7735	1048	2909	3324
28.7742	1052	2910	3329
28.7748	1058	2910	3335
28.7755	1063	2910	3340
28.7762	1069	2912	3346
28.7768	1075	2913	3352
28.7775	1081	2915	3358
28.7782	1088	2917	3365
28.7788	1095	2920	3373
28.7795	1101	2922	3380
28.7802	1109	2925	3389
28.7808	1116	2928	3398
28.7815	1123	2931	3407
28.7822	1131	2934	3417
28.7828	1138	2937	3427
28.7835	1145	2939	3437
28.7842	1152	2942	3447
28.7848	1159	2945	3457
28.7855	1166	2947	3469
28.7862	1173	2949	3481
28.7868	1180	2950	3493
28.7875	1188	2952	3507
28.7882	1196	2953	3521
28.7888	1204	2954	3536
28.7895	1213	2954	3551
28.7902	1221	2954	3568
28.7908	1230	2954	3585
28.7915	1239	2954	3603
28.7922	1247	2954	3622
28.7928	1255	2954	3641
28.7935	1264	2954	3661
28.7942	1273	2954	3681
28.7948	1281	2954	3701
28.7955	1290	2955	3722
28.7962	1299	2955	3742
28.7968	1308	2956	3763
28.7975	1317	2956	3784
28.7982	1326	2958	3806
28.7988	1335	2959	3828
28.7995	1345	2961	3850
28.8002	1354	2963	3873
28.8008	1363	2966	3897
28.8015	1371	2970	3922
28.8022	1380	2974	3948
28.8028	1388	2979	3975
28.8035	1397	2984	4003
28.8042	1405	2989	4033
28.8048	1413	2994	4063
28.8055	1421	3000	4095
28.8062	1429	3006	4126
28.8068	1437	3013	4158
28.8075	1444	3021	4190
28.8082	1452	3028	4222
28.8088	1459	3037	4255
28.8095	1467	3045	4288
28.8102	1476	3054	4321
28.8108	1484	3063	4355
28.8115	1494	3072	4390
28.8122	1503	3081	4425
28.8128	1513	3089	4461
28.8135	1524	3098	4498
28.8142	1534	3107	4537
28.8148	1544	3115	4576
28.8155	1553	3124	4616
28.8162	1563	3133	4657
28.8168	1572	3141	4699
28.8175	1581	3150	4741
28.8182	1589	3159	4785
28.8188	1598	3167	4830
28.8195	1607	3176	4876
28.8202	1616	3185	4924
28.8208	1625	3194	4971
28.8215	1634	3203	5020
28.8222	1643	3212	5067
28.8228	1652	3221	5115
28.8235	1662	3231	5162
28.8242	1672	3242	5209
28.8248	1682	3253	5257
28.8255	1691	3264	5305
28.8262	1701	3276	5353
28.8268	1710	3288	5402
28.8275	1719	3300	5451
28.8282	1728	3313	5501
28.8288	1736	3326	5552
28.8295	1745	3339	5604
28.8302	1753	3353	5657
28.8308	1762	3368	5711
28.8315	1770	3384	5765
28.8322	1777	3400	5821
28.8328	1785	3416	5876
28.8335	1792	3433	5932
28.8342	1800	3450	5988
28.8348	1807	3468	6045
28.8355	1814	3486	6102
28.8362	1821	3505	6159
28.8368	1828	3524	6217
28.8375	1834	3544	6274
28.8382	1841	3564	6331
28.8388	1848	3585	6389
28.8395	1854	3606	6446
28.8402	1861	3628	6502
28.8408	1867	3650	6557
28.8415	1874	3673	6612
28.8422	1880	3697	6667
28.8428	1887	3720	6722
28.8435	1893	3744	6776
28.8442	1900	3767	6831
28.8448	1907	3791	6885
28.8455	1913	3816	6939
28.8462	1919	3841	6992
28.8468	1925	3867	7044
28.8475	1931	3893	7094
28.8482	1936	3919	7143
28.8488	1941	3947	7191
28.8495	1946	3975	7238
28.8502	1951	4003	7285
28.8508	1956	4033	7331
28.8515	1962	4062	7375
28.8522	1968	4092	7419
28.8528	1974	4122	7461
28.8535	1980	4152	7501
28.8542	1986	4182	7540
28.8548	1993	4212	7577
28.8555	2000	4241	7613
28.8562	2007	4271	7649
28.8568	2013	4300	7683
28.8575	2020	4329	7716
28.8582	2026	4357	7747
28.8588	2032	4385	7777
28.8595	2038	4413	7805
28.8602	2043	4442	7832
28.8608	2049	4470	7859
28.8615	2055	4498	7885
28.8622	2061	4527	7909
28.8628	2068	4556	7934
28.8635	2074	4585	7957
28.8642	2080	4614	7980
28.8648	2087	4644	8002
28.8655	2093	4673	8024
28.8662	2100	4703	8046
28.8668	2106	4734	8067
28.8675	2112	4764	8087
28.8682	2118	4794	8107
28.8688	2125	4825	8126
28.8695	2131	4855	8143
28.8702	2138	4885	8160
28.8708	2144	4915	8175
28.8715	2150	4945	8190
28.8722	2156	4975	8204
28.8728	2162	5005	8219
28.8735	2168	5034	8233
28.8742	2174	5063	8246
28.8748	2180	5092	8257
28.8755	2186	5119	8268
28.8762	2192	5146	8278
28.8768	2198	5173	8288
28.8775	2203	5200	8296
28.8782	2208	5227	8303
28.8788	2213	5253	8310
28.8795	2218	5279	8317
28.8802	2222	5305	8322
28.8808	2226	5331	8325
28.8815	2228	5357	8327
28.8822	2231	5382	8328
28.8828	2233	5408	8326
28.8835	2234	5434	8322
28.8842	2234	5460	8316
28.8848	2234	5485	8308
28.8855	2234	5510	8299
28.8862	2234	5536	8287
28.8868	2233	5560	8274
28.8875	2232	5584	8260
28.8882	2231	5607	8246
28.8888	2229	5631	8230
28.8895	2228	5654	8214
28.8902	2226	5676	8199
28.8908	2223	5699	8184
28.8915	2221	5722	8168
28.8922	2218	5744	8152
28.8928	2215	5765	8137
28.8935	2212	5785	8122
28.8942	2209	5805	8108
28.8948	2206	5823	8094
28.8955	2203	5840	8080
28.8962	2199	5857	8065
28.8968	2195	5873	8050
28.8975	2191	5889	8033
28.8982	2186	5904	8016
28.8988	2182	5918	7997
28.8995	2178	5932	7978
28.9002	2175	5945	7958
28.9008	2171	5957	7938
28.9015	2166	5968	7917
28.9022	2161	5980	7896
28.9028	2156	5990	7874
28.9035	2151	6001	7852
28.9042	2146	6012	7831
28.9048	2141	6023	7809
28.9055	2135	6035	7787
28.9062	2130	6047	7765
28.9068	2124	6059	7742
28.9075	2119	6071	7719
28.9082	2113	6082	7696
28.9088	2107	6091	7673
28.9095	2101	6100	7649
28.9102	2095	6106	7626
28.9108	2089	6112	7602
28.9115	2082	6117	7579
28.9122	2075	6121	7555
28.9128	2068	6124	7531
28.9135	2061	6126	7506
28.9142	2053	6127	7481
28.9148	2046	6128	7455
28.9155	2038	6129	7430
28.9162	2031	6129	7404
28.9168	2024	6130	7377
28.9175	2017	6130	7350
28.9182	2009	6129	7323
28.9188	2001	6129	7296
28.9195	1992	6128	7270
28.9202	1983	6126	7243
28.9208	1974	6125	7218
28.9215	1965	6123	7192
28.9222	1956	6121	7167
28.9228	1947	6118	7142
28.9235	1938	6116	7117
28.9242	1929	6113	7092
28.9248	1919	6110	7066
28.9255	1909	6106	7039
28.9262	1899	6101	7012
28.9268	1889	6094	6985
28.9275	1879	6087	6958
28.9282	1869	6079	6930
28.9288	1858	6070	6903
28.9295	1849	6061	6875
28.9302	1839	6051	6848
28.9308	1829	6042	6819
28.9315	1819	6032	6790
28.9322	1810	6022	6760
28.9328	1800	6012	6730
28.9335	1791	6001	6698
28.9342	1782	5990	6666
28.9348	1772	5977	6632
28.9355	1763	5964	6597
28.9362	1754	5950	6561
28.9368	1744	5935	6525
28.9375	1735	5919	6488
28.9382	1725	5903	6450
28.9388	1716	5885	6413
28.9395	1706	5866	6375
28.9402	1697	5846	6338
28.9408	1687	5826	6301
28.9415	1678	5806	6263
28.9422	1668	5787	6226
28.9428	1659	5767	6189
28.9435	1649	5748	6154
28.9442	1639	5729	6119
28.9448	1629	5711	6084
28.9455	1620	5693	6051
28.9462	1611	5675	6018
28.9468	1602	5656	5985
28.9475	1593	5637	5953
28.9482	1585	5619	5921
28.9488	1576	5599	5889
28.9495	1568	5580	5857
28.9502	1559	5559	5824
28.9508	1551	5539	5792
28.9515	1542	5518	5760
28.9522	1533	5495	5727
28.9528	1524	5473	5694
28.9535	1515	5449	5661
28.9542	1506	5425	5627
28.9548	1496	5401	5594
28.9555	1487	5377	5561
28.9562	1478	5353	5528
28.9568	1468	5329	5494
28.9575	1460	5305	5461
28.9582	1451	5280	5427
28.9588	1443	5256	5394
28.9595	1434	5232	5359
28.9602	1426	5208	5325
28.9608	1418	5184	5290
28.9615	1411	5161	5255
28.9622	1403	5138	5220
28.9628	1396	5116	5185
28.9635	1389	5093	5151
28.9642	1382	5070	5117
28.9648	1375	5047	5083
28.9655	1368	5023	5050
28.9662	1361	4999	5017
28.9668	1353	4974	4985
28.9675	1346	4948	4954
28.9682	1339	4923	4923
28.9688	1332	4897	4893
28.9695	1325	4870	4863
28.9702	1319	4844	4835
28.9708	1312	4818	4807
28.9715	1305	4791	4780
28.9722	1299	4764	4753
28.9728	1292	4738	4727
28.9735	1286	4711	4700
28.9742	1279	4685	4674
28.9748	1273	4660	4648
28.9755	1267	4635	4623
28.9762	1261	4610	4597
28.9768	1255	4585	4572
28.9775	1248	4560	4547
28.9782	1242	4536	4522
28.9788	1236	4511	4499
28.9795	1230	4486	4478
28.9802	1224	4462	4457
28.9808	1219	4437	4436
28.9815	1214	4412	4417
28.9822	1209	4387	4397
28.9828	1204	4361	4379
28.9835	1200	4337	4361
28.9842	1195	4313	4343
28.9848	1191	4291	4326
28.9855	1186	4269	4309
28.9862	1181	4247	4293
28.9868	1177	4225	4277
28.9875	1173	4203	4261
28.9882	1169	4181	4246
28.9888	1165	4159	4232
28.9895	1161	4138	4218
28.9902	1157	4117	4204
28.9908	1153	4097	4191
28.9915	1149	4076	4178
28.9922	1145	4056	4166
28.9928	1142	4036	4154
28.9935	1138	4017	4143
28.9942	1135	3998	4132
28.9948	1131	3979	4121
28.9955	1128	3961	4110
28.9962	1124	3944	4100
28.9968	1121	3927	4089
28.9975	1117	3911	4079
28.9982	1114	3894	4069
28.9988	1110	3878	4060
28.9995	1107	3862	4051
29.0002	1104	3846	4042
29.0008	1101	3830	4034
29.0015	1097	3814	4025
29.0022	1094	3799	4017
29.0028	1091	3784	4009
29.0035	1087	3769	4001
29.0042	1084	3755	3993
29.0048	1082	3742	3985
29.0055	1079	3729	3978
29.0062	1077	3717	3971
29.0068	1074	3704	3964
29.0075	1072	3691	3958
29.0082	1069	3679	3953
29.0088	1067	3667	3947
29.0095	1064	3655	3942
29.0102	1061	3644	3937
29.0108	1058	3633	3931
29.0115	1055	3623	3926
29.0122	1053	3613	3920
29.0128	1051	3604	3915
29.0135	1049	3595	3909
29.0142	1046	3586	3904
29.0148	1044	3579	3899
29.0155	1042	3571	3894
29.0162	1040	3565	3890
29.0168	1038	3558	3885
29.0175	1036	3553	3881
29.0182	1034	3547	3877
29.0188	1032	3541	3873
29.0195	1030	3535	3870
29.0202	1027	3529	3866
29.0208	1025	3523	3863
29.0215	1023	3517	3859
29.0222	1020	3512	3856
29.0228	1018	3506	3853
29.0235	1016	3500	3850
29.0242	1014	3495	3848
29.0248	1012	3490	3845
29.0255	1010	3486	3843
29.0262	1008	3482	3841
29.0268	1006	3478	3839
29.0275	1005	3475	3837
29.0282	1003	3472	3835
29.0288	1002	3469	3833
29.0295	1000	3466	3831
29.0302	999	3464	3829
29.0308	998	3462	3827
29.0315	996	3460	3826
29.0322	995	3458	3824
29.0328	993	3456	3821
29.0335	992	3454	3819
29.0342	990	3452	3817
29.0348	989	3451	3816
29.0355	987	3450	3814
29.0362	985	3449	3813
29.0368	983	3449	3811
29.0375	981	3448	3810
29.0382	979	3447	3808
29.0388	977	3447	3807
29.0395	975	3446	3806
29.0402	974	3445	3806
29.0408	972	3444	3804
29.0415	971	3443	3803
29.0422	969	3442	3800
29.0428	968	3442	3798
29.0435	966	3441	3795
29.0442	964	3440	3793
29.0448	963	3440	3790
29.0455	961	3439	3788
29.0462	960	3439	3786
29.0468	959	3438	3785
29.0475	958	3437	3783
29.0482	957	3437	3781
29.0488	955	3436	3780
29.0495	954	3434	3778
29.0502	953	3433	3776
29.0508	952	3431	3774
29.0515	951	3428	3772
29.0522	949	3426	3770
29.0528	948	3424	3769
29.0535	948	3422	3767
29.0542	947	3420	3764
29.0548	946	3417	3762
29.0555	945	3414	3759
29.0562	944	3411	3756
29.0568	943	3408	3753
29.0575	942	3405	3749
29.0582	940	3403	3744
29.0588	939	3401	3740
29.0595	939	3400	3736
29.0602	938	3399	3732
29.0608	937	3399	3728
29.0615	937	3398	3724
29.0622	938	3397	3720
29.0628	938	3397	3717
29.0635	938	3396	3713
29.0642	938	3396	3710
29.0648	938	3395	3708
29.0655	938	3395	3706
29.0662	938	3393	3704
29.0668	938	3392	3703
29.0675	938	3390	3701
29.0682	938	3388	3700
29.0688	938	3387	3699
29.0695	938	3384	3698
29.0702	938	3382	3697
29.0708	938	3379	3696
29.0715	938	3375	3695
29.0722	938	3371	3695
29.0728	937	3366	3695
29.0735	937	3361	3695
29.0742	938	3356	3695
29.0748	938	3351	3695
29.0755	938	3346	3695
29.0762	937	3340	3696
29.0768	937	3335	3698
29.0775	937	3329	3700
29.0782	937	3323	3702
29.0788	938	3317	3704
29.0795	938	3310	3706
29.0802	938	3303	3709
29.0808	937	3296	3712
29.0815	937	3288	3715
29.0822	936	3281	3719
29.0828	936	3272	3723
29.0835	935	3264	3729
29.0842	935	3257	3734
29.0848	935	3250	3740
29.0855	936	3243	3747
29.0862	936	3236	3755
29.0868	936	3230	3763
29.0875	937	3225	3772
29.0882	937	3220	3782
29.0888	937	3216	3792
29.0895	937	3212	3803
29.0902	938	3210	3814
29.0908	938	3207	3826
29.0915	939	3205	3838
29.0922	939	3204	3851
29.0928	940	3203	3864
29.0935	941	3201	3879
29.0942	942	3201	3894
29.0948	943	3199	3909
29.0955	944	3198	3925
29.0962	945	3197	3941
29.0968	946	3197	3958
29.0975	946	3196	3975
29.0982	947	3195	3992
29.0988	948	3196	4010
29.0995	949	3196	4029
29.1002	949	3196	4048
29.1008	951	3197	4067
29.1015	952	3197	4087
29.1022	953	3198	4108
29.1028	954	3200	4130
29.1035	955	3201	4152
29.1042	956	3203	4175
29.1048	957	3205	4198
29.1055	957	3207	4222
29.1062	958	3210	4247
29.1068	958	3213	4274
29.1075	959	3217	4301
29.1082	960	3221	4329
29.1088	961	3225	4358
29.1095	961	3230	4388
29.1102	961	3235	4419
29.1108	962	3241	4452
29.1115	962	3247	4487
29.1122	962	3254	4523
29.1128	963	3262	4562
29.1135	964	3271	4602
29.1142	965	3280	4643
29.1148	966	3290	4686
29.1155	967	3301	4731
29.1162	968	3313	4777
29.1168	968	3325	4825
29.1175	969	3339	4874
29.1182	969	3353	4925
29.1188	969	3369	4976
29.1195	968	3386	5029
29.1202	968	3405	5083
29.1208	967	3425	5138
29.1215	966	3447	5194
29.1222	965	3469	5250
29.1228	964	3493	5307
29.1235	963	3518	5365
29.1242	962	3544	5424
29.1248	962	3572	5484
29.1255	961	3600	5545
29.1262	961	3628	5606
29.1268	961	3658	5668
29.1275	961	3689	5729
29.1282	961	3721	5791
29.1288	961	3755	5853
29.1295	960	3789	5914
29.1302	960	3824	5975
29.1308	960	3860	6038
29.1315	959	3897	6100
29.1322	958	3935	6164
29.1328	957	3974	6229
29.1335	957	4013	6295
29.1342	956	4054	6361
29.1348	955	4096	6429
29.1355	955	4138	6497
29.1362	955	4182	6566
29.1368	955	4227	6636
29.1375	954	4273	6707
29.1382	954	4320	6780
29.1388	953	4369	6853
29.1395	953	4419	6927
29.1402	952	4471	7002
29.1408	951	4525	7076
29.1415	951	4580	7150
29.1422	951	4636	7224
29.1428	951	4693	7295
29.1435	950	4752	7365
29.1442	950	4811	7432
29.1448	950	4871	7496
29.1455	949	4933	7557
29.1462	949	4996	7616
29.1468	948	5060	7672
29.1475	948	5126	7726
29.1482	947	5194	7779
29.1488	947	5264	7831
29.1495	947	5335	7881
29.1502	946	5408	7931
29.1508	946	5483	7980
29.1515	945	5558	8030
29.1522	945	5635	8078
29.1528	945	5712	8125
29.1535	946	5789	8169
29.1542	946	5867	8212
29.1548	946	5947	8252
29.1555	947	6027	8289
29.1562	947	6108	8324
29.1568	947	6190	8358
29.1575	947	6273	8390
29.1582	947	6358	8421
29.1588	946	6442	8453
29.1595	946	6527	8485
29.1602	946	6612	8516
29.1608	945	6696	8547
29.1615	944	6781	8577
29.1622	943	6865	8607
29.1628	942	6949	8635
29.1635	941	7034	8661
29.1642	940	7119	8685
29.1648	939	7205	8709
29.1655	938	7291	8732
29.1662	937	7377	8756
29.1668	936	7463	8779
29.1675	935	7550	8801
29.1682	935	7637	8823
29.1688	934	7723	8843
29.1695	933	7809	8862
29.1702	933	7894	8879
29.1708	932	7977	8895
29.1715	931	8059	8909
29.1722	930	8140	8922
29.1728	928	8219	8933
29.1735	927	8296	8942
29.1742	927	8371	8948
29.1748	926	8445	8953
29.1755	925	8516	8954
29.1762	924	8586	8953
29.1768	924	8653	8949
29.1775	923	8720	8942
29.1782	923	8785	8933
29.1788	923	8850	8920
29.1795	922	8913	8905
29.1802	922	8975	8888
29.1808	921	9035	8869
29.1815	920	9095	8847
29.1822	919	9154	8822
29.1828	918	9212	8795
29.1835	917	9270	8765
29.1842	916	9328	8733
29.1848	916	9386	8700
29.1855	915	9441	8664
29.1862	915	9495	8627
29.1868	915	9545	8588
29.1875	914	9592	8546
29.1882	914	9635	8502
29.1888	914	9674	8455
29.1895	914	9709	8407
29.1902	914	9741	8357
29.1908	913	9769	8306
29.1915	912	9794	8253
29.1922	911	9816	8200
29.1928	910	9834	8144
29.1935	909	9851	8088
29.1942	907	9866	8030
29.1948	906	9880	7971
29.1955	905	9893	7912
29.1962	903	9905	7851
29.1968	902	9916	7790
29.1975	900	9926	7729
29.1982	899	9935	7666
29.1988	898	9941	7603
29.1995	897	9946	7540
29.2002	896	9947	7477
29.2008	895	9945	7414
29.2015	895	9939	7351
29.2022	894	9930	7288
29.2028	894	9916	7225
29.2035	894	9900	7162
29.2042	893	9880	7099
29.2048	893	9856	7035
29.2055	892	9830	6971
29.2062	892	9801	6908
29.2068	891	9769	6844
29.2075	890	9734	6780
29.2082	889	9697	6716
29.2088	888	9658	6652
29.2095	887	9617	6589
29.2102	887	9575	6527
29.2108	886	9531	6466
29.2115	886	9484	6405
29.2122	886	9436	6347
29.2128	886	9385	6289
29.2135	885	9332	6232
29.2142	884	9277	6177
29.2148	883	9220	6123
29.2155	882	9159	6070
29.2162	881	9096	6018
29.2168	880	9031	5967
29.2175	879	8963	5916
29.2182	878	8893	5865
29.2188	878	8820	5815
29.2195	877	8746	5766
29.2202	877	8670	5716
29.2208	876	8594	5667
29.2215	876	8516	5617
29.2222	876	8439	5568
29.2228	876	8361	5519
29.2235	876	8284	5470
29.2242	876	8206	5422
29.2248	876	8127	5374
29.2255	876	8049	5326
29.2262	877	7970	5279
29.2268	877	7892	5232
29.2275	877	7813	5186
29.2282	877	7735	5140
29.2288	877	7657	5095
29.2295	877	7578	5051
29.2302	878	7500	5008
29.2308	878	7423	4966
29.2315	878	7346	4925
29.2322	878	7269	4885
29.2328	879	7192	4847
29.2335	879	7116	4809
29.2342	879	7040	4773
29.2348	879	6965	4737
29.2355	879	6890	4702
29.2362	879	6815	4668
29.2368	879	6741	4635
29.2375	879	6669	4602
29.2382	879	6597	4570
29.2388	878	6526	4539
29.2395	878	6455	4509
29.2402	878	6385	4478
29.2408	878	6316	4449
29.2415	878	6248	4419
29.2422	877	6181	4390
29.2428	877	6114	4362
29.2435	876	6049	4334
29.2442	876	5984	4306
29.2448	876	5921	4279
29.2455	876	5858	4252
29.2462	876	5796	4226
29.2468	876	5735	4200
29.2475	876	5676	4175
29.2482	877	5617	4151
29.2488	878	5560	4127
29.2495	879	5504	4104
29.2502	879	5449	4082
29.2508	880	5395	4060
29.2515	880	5342	4038
29.2522	880	5291	4018
29.2528	880	5241	3998
29.2535	881	5192	3979
29.2542	881	5144	3960
29.2548	881	5098	3942
29.2555	881	5052	3924
29.2562	882	5008	3907
29.2568	882	4965	3891
29.2575	882	4923	3875
29.2582	882	4882	3859
29.2588	882	4842	3844
29.2595	882	4803	3828
29.2602	881	4765	3813
29.2608	880	4728	3799
29.2615	879	4692	3785
29.2622	878	4657	3771
29.2628	877	4623	3757
29.2635	876	4589	3744
29.2642	875	4557	3731
29.2648	875	4524	3718
29.2655	875	4493	3705
29.2662	875	4462	3693
29.2668	875	4433	3682
29.2675	875	4405	3670
29.2682	875	4377	3659
29.2688	875	4351	3647
29.2695	875	4326	3636
29.2702	875	4301	3625
29.2708	875	4277	3615
29.2715	875	4254	3604
29.2722	875	4231	3594
29.2728	875	4210	3585
29.2735	875	4190	3575
29.2742	876	4169	3567
29.2748	876	4150	3558
29.2755	876	4131	3550
29.2762	877	4112	3543
29.2768	877	4093	3536
29.2775	877	4074	3529
29.2782	877	4056	3523
29.2788	877	4037	3518
29.2795	877	4019	3512
29.2802	877	4002	3507
29.2808	877	3985	3503
29.2815	877	3969	3499
29.2822	876	3954	3495
29.2828	876	3940	3492
29.2835	876	3926	3488
29.2842	875	3912	3485
29.2848	875	3898	3481
29.2855	875	3885	3478
29.2862	875	3873	3475
29.2868	875	3860	3472
29.2875	875	3849	3469
29.2882	875	3838	3467
29.2888	875	3828	3465
29.2895	874	3819	3463
29.2902	874	3810	3461
29.2908	873	3801	3460
29.2915	873	3793	3460
29.2922	873	3785	3460
29.2928	873	3778	3460
29.2935	872	3771	3462
29.2942	873	3764	3464
29.2948	873	3757	3466
29.2955	873	3751	3468
29.2962	873	3746	3469
29.2968	872	3740	3471
29.2975	872	3735	3473
29.2982	871	3731	3476
29.2988	871	3726	3478
29.2995	871	3722	3481
29.3002	871	3719	3484
29.3008	870	3714	3487
29.3015	871	3710	3490
29.3022	871	3705	3493
29.3028	871	3699	3497
29.3035	871	3694	3500
29.3042	871	3689	3504
29.3048	871	3684	3508
29.3055	871	3678	3512
29.3062	871	3674	3517
29.3068	871	3669	3521
29.3075	871	3665	3526
29.3082	872	3661	3531
29.3088	872	3658	3536
29.3095	872	3656	3541
29.3102	871	3654	3546
29.3108	871	3652	3552
29.3115	870	3651	3557
29.3122	869	3650	3563
29.3128	867	3650	3570
29.3135	866	3651	3577
29.3142	865	3652	3584
29.3148	864	3654	3591
29.3155	863	3656	3599
29.3162	862	3659	3607
29.3168	861	3662	3615
29.3175	860	3666	3624
29.3182	859	3669	3632
29.3188	859	3674	3641
29.3195	858	3679	3649
29.3202	858	3684	3657
29.3208	858	3691	3665
29.3215	858	3697	3673
29.3222	858	3705	3680
29.3228	858	3712	3687
29.3235	858	3719	3694
29.3242	858	3725	3701
29.3248	858	3732	3707
29.3255	858	3737	3713
29.3262	858	3742	3720
29.3268	859	3747	3726
29.3275	859	3751	3732
29.3282	860	3756	3738
29.3288	861	3760	3743
29.3295	862	3763	3749
29.3302	863	3767	3754
29.3308	864	3770	3759
29.3315	865	3774	3764
[truncated: 20,503 more rows]

## Sheet: Supplementary Figure 2b
Supplementary Figure 2b. GC-FID analysis of in vitro reaction by S. cerevisiae strain YT5AT expressing T5AT using 5 as the substrate.
Time (min)	Purified 5	Control+5	T5AT+5
28.0002	654	-39	1042
28.0008	653	-38	1061
28.0015	651	-36	1080
28.0022	649	-35	1100
28.0028	647	-34	1120
28.0035	646	-33	1140
28.0042	644	-32	1161
28.0048	643	-32	1183
28.0055	642	-31	1205
28.0062	640	-30	1227
28.0068	638	-30	1249
28.0075	637	-29	1272
28.0082	636	-28	1295
28.0088	634	-28	1318
28.0095	633	-27	1342
28.0102	631	-27	1366
28.0108	630	-26	1390
28.0115	629	-26	1415
28.0122	628	-26	1439
28.0128	627	-26	1465
28.0135	626	-26	1490
28.0142	625	-25	1517
28.0148	624	-25	1543
28.0155	623	-25	1571
28.0162	621	-24	1598
28.0168	620	-24	1626
28.0175	618	-24	1655
28.0182	617	-24	1684
28.0188	615	-23	1714
28.0195	613	-23	1745
28.0202	611	-22	1776
28.0208	609	-22	1809
28.0215	608	-21	1842
28.0222	606	-20	1875
28.0228	605	-19	1911
28.0235	603	-18	1947
28.0242	602	-16	1984
28.0248	600	-15	2023
28.0255	599	-14	2063
28.0262	597	-12	2104
28.0268	596	-10	2147
28.0275	595	-8	2190
28.0282	593	-6	2234
28.0288	591	-4	2279
28.0295	590	-2	2324
28.0302	589	0	2370
28.0308	588	2	2417
28.0315	586	3	2464
28.0322	585	5	2511
28.0328	585	6	2559
28.0335	584	7	2608
28.0342	583	8	2657
28.0348	582	9	2706
28.0355	581	10	2757
28.0362	581	11	2807
28.0368	580	11	2859
28.0375	579	12	2910
28.0382	578	11	2962
28.0388	578	11	3014
28.0395	578	12	3066
28.0402	578	12	3117
28.0408	578	12	3168
28.0415	578	12	3218
28.0422	578	12	3267
28.0428	578	13	3314
28.0435	579	13	3360
28.0442	579	14	3405
28.0448	580	14	3449
28.0455	581	15	3492
28.0462	581	16	3533
28.0468	582	16	3572
28.0475	583	18	3610
28.0482	584	19	3645
28.0488	586	20	3677
28.0495	587	20	3707
28.0502	587	21	3735
28.0508	588	22	3762
28.0515	588	22	3787
28.0522	587	22	3812
28.0528	587	22	3836
28.0535	586	23	3860
28.0542	586	23	3883
28.0548	586	23	3905
28.0555	585	22	3927
28.0562	585	22	3947
28.0568	585	23	3966
28.0575	585	23	3985
28.0582	585	23	4003
28.0588	585	23	4020
28.0595	584	23	4036
28.0602	584	23	4051
28.0608	585	22	4064
28.0615	585	22	4076
28.0622	586	22	4085
28.0628	586	21	4093
28.0635	586	21	4100
28.0642	586	20	4105
28.0648	586	20	4109
28.0655	586	20	4111
28.0662	587	20	4111
28.0668	587	21	4110
28.0675	588	21	4107
28.0682	588	21	4103
28.0688	589	21	4097
28.0695	590	22	4090
28.0702	592	22	4082
28.0708	593	23	4071
28.0715	593	23	4059
28.0722	594	24	4045
28.0728	595	25	4030
28.0735	596	26	4012
28.0742	597	27	3994
28.0748	598	28	3973
28.0755	598	29	3950
28.0762	599	30	3925
28.0768	600	30	3899
28.0775	601	32	3871
28.0782	603	33	3843
28.0788	604	34	3813
28.0795	605	36	3783
28.0802	607	37	3753
28.0808	609	38	3722
28.0815	610	40	3690
28.0822	612	41	3657
28.0828	613	42	3624
28.0835	614	43	3590
28.0842	616	44	3556
28.0848	617	46	3521
28.0855	618	47	3487
28.0862	620	49	3454
28.0868	621	51	3420
28.0875	623	52	3388
28.0882	625	54	3356
28.0888	627	56	3326
28.0895	629	58	3296
28.0902	631	60	3267
28.0908	634	62	3239
28.0915	636	64	3211
28.0922	638	66	3183
28.0928	641	68	3156
28.0935	643	70	3128
28.0942	646	71	3100
28.0948	648	73	3071
28.0955	650	75	3042
28.0962	652	77	3012
28.0968	655	79	2983
28.0975	658	81	2953
28.0982	660	83	2923
28.0988	663	85	2893
28.0995	666	86	2864
28.1002	669	87	2834
28.1008	671	87	2805
28.1015	673	88	2777
28.1022	675	89	2748
28.1028	678	91	2720
28.1035	680	92	2692
28.1042	682	93	2664
28.1048	684	94	2637
28.1055	687	96	2610
28.1062	689	97	2583
28.1068	692	98	2555
28.1075	694	99	2528
28.1082	696	99	2501
28.1088	699	101	2474
28.1095	701	102	2447
28.1102	703	104	2420
28.1108	705	105	2394
28.1115	707	107	2368
28.1122	709	109	2343
28.1128	711	111	2317
28.1135	713	113	2292
28.1142	715	114	2267
28.1148	717	116	2242
28.1155	720	118	2217
28.1162	722	119	2192
28.1168	724	121	2167
28.1175	727	123	2142
28.1182	729	124	2117
28.1188	732	126	2092
28.1195	734	128	2067
28.1202	737	130	2042
28.1208	740	132	2017
28.1215	742	134	1992
28.1222	745	135	1967
28.1228	747	137	1943
28.1235	750	139	1918
28.1242	753	141	1894
28.1248	755	142	1870
28.1255	757	144	1846
28.1262	759	146	1824
28.1268	762	147	1801
28.1275	764	149	1779
28.1282	767	151	1758
28.1288	770	153	1737
28.1295	773	154	1717
28.1302	776	155	1697
28.1308	779	155	1677
28.1315	782	156	1658
28.1322	785	157	1638
28.1328	788	158	1618
28.1335	791	159	1599
28.1342	795	160	1580
28.1348	798	162	1562
28.1355	801	163	1544
28.1362	803	165	1527
28.1368	806	166	1510
28.1375	808	168	1493
28.1382	811	169	1476
28.1388	814	170	1460
28.1395	816	172	1444
28.1402	819	173	1428
28.1408	822	174	1413
28.1415	824	175	1398
28.1422	827	176	1384
28.1428	830	177	1370
28.1435	833	178	1356
28.1442	836	179	1343
28.1448	839	179	1330
28.1455	842	180	1318
28.1462	845	181	1305
28.1468	847	182	1293
28.1475	849	183	1281
28.1482	851	184	1270
28.1488	853	185	1260
28.1495	854	186	1249
28.1502	855	187	1239
28.1508	857	188	1229
28.1515	859	189	1219
28.1522	860	190	1210
28.1528	861	191	1200
28.1535	863	192	1191
28.1542	865	193	1183
28.1548	866	194	1174
28.1555	868	196	1166
28.1562	870	197	1158
28.1568	872	198	1150
28.1575	875	200	1142
28.1582	878	202	1134
28.1588	880	204	1126
28.1595	883	205	1119
28.1602	886	207	1111
28.1608	888	208	1104
28.1615	890	210	1098
28.1622	893	211	1091
28.1628	896	212	1085
28.1635	899	213	1080
28.1642	902	214	1074
28.1648	906	214	1069
28.1655	910	215	1064
28.1662	914	215	1060
28.1668	918	216	1055
28.1675	922	216	1051
28.1682	926	217	1046
28.1688	929	218	1042
28.1695	933	218	1037
28.1702	936	219	1032
28.1708	940	220	1028
28.1715	944	221	1023
28.1722	948	221	1018
28.1728	952	221	1013
28.1735	956	222	1008
28.1742	960	222	1003
28.1748	964	222	998
28.1755	969	222	993
28.1762	973	223	988
28.1768	978	224	983
28.1775	982	224	979
28.1782	986	225	975
28.1788	990	226	971
28.1795	994	226	967
28.1802	998	226	964
28.1808	1002	227	961
28.1815	1006	227	957
28.1822	1010	227	954
28.1828	1014	228	950
28.1835	1017	228	946
28.1842	1021	228	942
28.1848	1024	228	939
28.1855	1028	228	936
28.1862	1032	227	933
28.1868	1036	227	930
28.1875	1040	227	927
28.1882	1045	227	925
28.1888	1050	226	922
28.1895	1054	226	920
28.1902	1059	225	918
28.1908	1063	226	916
28.1915	1067	226	914
28.1922	1070	227	912
28.1928	1074	228	910
28.1935	1078	229	908
28.1942	1082	231	906
28.1948	1085	232	904
28.1955	1089	233	901
28.1962	1092	234	899
28.1968	1095	235	898
28.1975	1099	236	896
28.1982	1102	237	894
28.1988	1106	238	892
28.1995	1110	239	891
28.2002	1114	240	889
28.2008	1118	242	887
28.2015	1122	243	885
28.2022	1127	244	883
28.2028	1132	245	881
28.2035	1137	246	879
28.2042	1142	247	877
28.2048	1147	248	875
28.2055	1151	249	873
28.2062	1156	250	871
28.2068	1162	250	870
28.2075	1166	250	868
28.2082	1171	250	866
28.2088	1176	250	865
28.2095	1181	250	864
28.2102	1185	251	863
28.2108	1189	251	862
28.2115	1194	252	861
28.2122	1198	253	859
28.2128	1201	254	858
28.2135	1205	254	857
28.2142	1209	255	856
28.2148	1213	256	855
28.2155	1217	258	854
28.2162	1220	259	853
28.2168	1224	261	852
28.2175	1228	262	851
28.2182	1232	264	850
28.2188	1235	266	849
28.2195	1238	268	849
28.2202	1241	269	848
28.2208	1243	270	848
28.2215	1244	271	848
28.2222	1246	272	849
28.2228	1247	272	849
28.2235	1248	273	850
28.2242	1249	274	851
28.2248	1250	275	851
28.2255	1252	275	852
28.2262	1254	275	852
28.2268	1256	275	851
28.2275	1259	275	851
28.2282	1261	276	851
28.2288	1263	276	851
28.2295	1266	277	850
28.2302	1269	277	850
28.2308	1272	278	849
28.2315	1274	278	848
28.2322	1277	278	847
28.2328	1280	278	846
28.2335	1283	279	845
28.2342	1285	279	844
28.2348	1287	279	843
28.2355	1289	279	842
28.2362	1290	279	841
28.2368	1291	279	840
28.2375	1293	279	839
28.2382	1294	279	838
28.2388	1295	279	837
28.2395	1296	279	837
28.2402	1297	279	837
28.2408	1297	279	837
28.2415	1297	279	837
28.2422	1298	279	837
28.2428	1298	279	837
28.2435	1299	279	837
28.2442	1299	278	837
28.2448	1299	278	836
28.2455	1299	278	836
28.2462	1299	278	835
28.2468	1299	278	834
28.2475	1299	278	833
28.2482	1299	279	833
28.2488	1298	279	832
28.2495	1298	280	832
28.2502	1297	281	832
28.2508	1296	281	831
28.2515	1295	281	831
28.2522	1293	282	831
28.2528	1292	282	831
28.2535	1291	282	831
28.2542	1289	282	832
28.2548	1287	282	832
28.2555	1285	282	832
28.2562	1284	283	833
28.2568	1282	283	833
28.2575	1279	283	834
28.2582	1277	283	834
28.2588	1275	283	835
28.2595	1273	283	836
28.2602	1271	283	836
28.2608	1269	283	837
28.2615	1268	284	837
28.2622	1267	283	838
28.2628	1266	283	838
28.2635	1264	283	839
28.2642	1263	283	839
28.2648	1262	283	840
28.2655	1260	283	840
28.2662	1259	283	841
28.2668	1257	283	842
28.2675	1255	283	842
28.2682	1253	283	843
28.2688	1252	283	844
28.2695	1249	283	845
28.2702	1247	283	846
28.2708	1245	284	848
28.2715	1244	284	849
28.2722	1241	284	850
28.2728	1239	283	851
28.2735	1237	283	852
28.2742	1234	283	854
28.2748	1231	283	855
28.2755	1229	283	856
28.2762	1226	282	856
28.2768	1223	282	857
28.2775	1220	281	858
28.2782	1218	281	858
28.2788	1215	280	859
28.2795	1213	279	859
28.2802	1211	279	860
28.2808	1210	279	861
28.2815	1208	279	861
28.2822	1207	279	863
28.2828	1206	278	864
28.2835	1204	278	865
28.2842	1202	278	866
28.2848	1200	277	867
28.2855	1198	277	869
28.2862	1195	277	870
28.2868	1192	276	872
28.2875	1190	275	873
28.2882	1187	275	874
28.2888	1185	274	875
28.2895	1182	273	876
28.2902	1180	273	878
28.2908	1177	272	879
28.2915	1175	272	880
28.2922	1173	272	881
28.2928	1170	272	882
28.2935	1168	271	883
28.2942	1166	270	883
28.2948	1164	270	884
28.2955	1162	269	884
28.2962	1161	268	884
28.2968	1159	268	884
28.2975	1158	267	884
28.2982	1156	267	884
28.2988	1155	266	884
28.2995	1153	265	884
28.3002	1150	263	884
28.3008	1148	262	884
28.3015	1145	261	884
28.3022	1142	260	883
28.3028	1139	259	883
28.3035	1136	258	882
28.3042	1132	257	881
28.3048	1128	257	880
28.3055	1124	256	880
28.3062	1120	256	880
28.3068	1116	255	879
28.3075	1112	254	879
28.3082	1108	253	879
28.3088	1104	251	879
28.3095	1100	250	880
28.3102	1096	249	880
28.3108	1092	247	880
28.3115	1088	245	881
28.3122	1084	244	881
28.3128	1079	242	881
28.3135	1075	240	882
28.3142	1071	238	882
28.3148	1067	236	882
28.3155	1063	235	882
28.3162	1060	233	882
28.3168	1057	232	883
28.3175	1054	230	882
28.3182	1051	229	882
28.3188	1048	228	883
28.3195	1045	227	883
28.3202	1042	226	883
28.3208	1039	225	884
28.3215	1037	224	885
28.3222	1034	223	886
28.3228	1032	221	886
28.3235	1030	220	887
28.3242	1027	219	888
28.3248	1025	218	889
28.3255	1022	218	890
28.3262	1020	217	890
28.3268	1017	217	891
28.3275	1015	216	891
28.3282	1012	215	890
28.3288	1010	214	890
28.3295	1007	213	890
28.3302	1004	212	889
28.3308	1001	212	889
28.3315	998	212	888
28.3322	995	211	888
28.3328	992	210	888
28.3335	988	209	888
28.3342	984	209	889
28.3348	981	208	889
28.3355	977	207	889
28.3362	973	207	889
28.3368	970	206	890
28.3375	966	206	890
28.3382	963	205	891
28.3388	961	204	891
28.3395	958	204	892
28.3402	955	203	893
28.3408	952	203	894
28.3415	949	203	895
28.3422	946	202	895
28.3428	943	202	896
28.3435	940	201	897
28.3442	938	201	898
28.3448	935	200	900
28.3455	932	199	902
28.3462	930	198	903
28.3468	927	198	905
28.3475	925	197	907
28.3482	923	196	909
28.3488	921	196	911
28.3495	919	195	913
28.3502	917	195	915
28.3508	914	194	918
28.3515	912	194	920
28.3522	910	193	923
28.3528	908	192	925
28.3535	905	192	928
28.3542	903	192	931
28.3548	900	191	934
28.3555	898	191	937
28.3562	896	191	940
28.3568	894	191	943
28.3575	893	191	946
28.3582	891	190	948
28.3588	890	190	951
28.3595	888	190	952
28.3602	887	189	954
28.3608	886	189	956
28.3615	885	189	957
28.3622	884	189	958
28.3628	883	188	959
28.3635	881	188	960
28.3642	879	187	962
28.3648	878	187	963
28.3655	876	186	965
28.3662	875	186	967
28.3668	873	185	969
28.3675	871	185	971
28.3682	868	184	973
28.3688	866	183	976
28.3695	863	182	978
28.3702	860	182	980
28.3708	857	181	983
28.3715	854	181	986
28.3722	851	180	989
28.3728	849	180	991
28.3735	846	180	993
28.3742	844	179	995
28.3748	843	179	998
28.3755	841	179	1000
28.3762	839	178	1003
28.3768	837	178	1005
28.3775	835	177	1008
28.3782	832	177	1010
28.3788	830	176	1013
28.3795	828	176	1016
28.3802	826	176	1019
28.3808	825	176	1022
28.3815	823	177	1024
28.3822	821	177	1027
28.3828	818	177	1029
28.3835	815	177	1031
28.3842	813	177	1032
28.3848	811	177	1034
28.3855	809	177	1035
28.3862	806	177	1035
28.3868	804	177	1036
28.3875	801	177	1036
28.3882	799	176	1036
28.3888	797	176	1036
28.3895	795	175	1037
28.3902	792	175	1037
28.3908	790	176	1036
28.3915	788	176	1036
28.3922	785	177	1035
28.3928	783	177	1034
28.3935	781	178	1034
28.3942	779	180	1033
28.3948	777	181	1032
28.3955	775	182	1032
28.3962	773	183	1031
28.3968	771	185	1031
28.3975	770	186	1031
28.3982	768	186	1032
28.3988	767	187	1032
28.3995	765	187	1032
28.4002	764	187	1031
28.4008	762	188	1031
28.4015	761	188	1030
28.4022	760	188	1029
28.4028	759	188	1028
28.4035	758	188	1027
28.4042	758	188	1026
28.4048	757	187	1025
28.4055	756	187	1024
28.4062	755	187	1023
28.4068	754	187	1022
28.4075	752	187	1021
28.4082	751	187	1020
28.4088	749	187	1019
28.4095	747	187	1019
28.4102	745	187	1018
28.4108	744	188	1018
28.4115	742	188	1018
28.4122	740	188	1019
28.4128	739	189	1018
28.4135	737	189	1018
28.4142	736	189	1018
28.4148	734	189	1017
28.4155	731	188	1016
28.4162	729	188	1015
28.4168	727	188	1013
28.4175	726	188	1011
28.4182	724	188	1010
28.4188	722	188	1008
28.4195	720	188	1006
28.4202	719	188	1005
28.4208	717	188	1003
28.4215	716	189	1003
28.4222	714	188	1002
28.4228	713	188	1002
28.4235	712	188	1002
28.4242	711	189	1001
28.4248	709	189	1001
28.4255	708	189	1000
28.4262	707	190	1000
28.4268	706	190	1000
28.4275	704	190	999
28.4282	703	190	999
28.4288	702	191	999
28.4295	702	190	998
28.4302	701	190	999
28.4308	700	190	999
28.4315	699	190	999
28.4322	698	191	1000
28.4328	697	191	1000
28.4335	697	191	1001
28.4342	696	190	1001
28.4348	696	190	1001
28.4355	695	190	1001
28.4362	694	189	1001
28.4368	694	189	1001
28.4375	693	189	1001
28.4382	692	188	1001
28.4388	691	188	1000
28.4395	690	188	1000
28.4402	690	188	1000
28.4408	689	188	1001
28.4415	689	189	1001
28.4422	688	190	1002
28.4428	686	190	1002
28.4435	685	191	1003
28.4442	684	192	1005
28.4448	683	193	1006
28.4455	682	193	1008
28.4462	681	194	1009
28.4468	680	194	1011
28.4475	679	194	1013
28.4482	678	194	1014
28.4488	677	194	1016
28.4495	675	194	1018
28.4502	674	194	1019
28.4508	673	195	1021
28.4515	672	195	1023
28.4522	671	195	1025
28.4528	670	195	1027
28.4535	669	195	1029
28.4542	668	195	1031
28.4548	667	194	1034
28.4555	666	194	1036
28.4562	666	193	1038
28.4568	665	192	1040
28.4575	665	192	1042
28.4582	664	191	1044
28.4588	664	191	1046
28.4595	665	190	1048
28.4602	665	190	1049
28.4608	665	190	1051
28.4615	665	190	1052
28.4622	665	190	1053
28.4628	665	189	1055
28.4635	665	189	1057
28.4642	665	189	1058
28.4648	665	188	1060
28.4655	665	188	1062
28.4662	665	188	1064
28.4668	665	189	1066
28.4675	665	189	1067
28.4682	664	190	1068
28.4688	664	191	1070
28.4695	663	191	1071
28.4702	663	191	1072
28.4708	662	191	1073
28.4715	661	192	1075
28.4722	661	192	1076
28.4728	660	192	1077
28.4735	660	192	1079
28.4742	659	192	1080
28.4748	659	192	1081
28.4755	658	192	1082
28.4762	658	193	1083
28.4768	657	193	1085
28.4775	657	195	1086
28.4782	657	196	1087
28.4788	657	197	1088
28.4795	657	198	1088
28.4802	656	199	1088
28.4808	656	200	1088
28.4815	656	201	1088
28.4822	655	203	1088
28.4828	655	204	1088
28.4835	655	206	1087
28.4842	655	207	1087
28.4848	655	208	1087
28.4855	654	210	1088
28.4862	654	211	1088
28.4868	654	212	1088
28.4875	654	213	1089
28.4882	654	213	1089
28.4888	654	214	1090
28.4895	653	214	1091
28.4902	653	214	1091
28.4908	653	214	1091
28.4915	653	214	1091
28.4922	652	214	1091
28.4928	652	213	1090
28.4935	652	213	1089
28.4942	653	212	1088
28.4948	653	212	1086
28.4955	654	212	1084
28.4962	654	212	1082
28.4968	654	211	1079
28.4975	654	211	1076
28.4982	653	210	1073
28.4988	653	210	1070
28.4995	653	209	1066
28.5002	653	208	1063
28.5008	653	207	1060
28.5015	654	207	1056
28.5022	654	206	1053
28.5028	655	206	1051
28.5035	656	205	1048
28.5042	656	205	1045
28.5048	656	204	1043
28.5055	656	204	1041
28.5062	656	204	1039
28.5068	656	204	1037
28.5075	656	203	1035
28.5082	656	203	1034
28.5088	656	203	1034
28.5095	656	204	1033
28.5102	656	204	1032
28.5108	655	205	1031
28.5115	655	205	1030
28.5122	654	206	1029
28.5128	654	207	1028
28.5135	654	207	1027
28.5142	654	208	1026
28.5148	654	209	1025
28.5155	653	209	1024
28.5162	653	210	1022
28.5168	653	210	1021
28.5175	653	211	1020
28.5182	653	212	1018
28.5188	653	212	1017
28.5195	653	213	1015
28.5202	653	215	1014
28.5208	653	216	1013
28.5215	652	218	1012
28.5222	652	219	1010
28.5228	652	221	1009
28.5235	652	223	1007
28.5242	651	224	1006
28.5248	651	226	1005
28.5255	650	228	1005
28.5262	650	230	1004
28.5268	650	231	1003
28.5275	650	233	1002
28.5282	650	235	1002
28.5288	650	238	1002
28.5295	650	240	1002
28.5302	650	242	1001
28.5308	650	244	1001
28.5315	650	246	1001
28.5322	649	248	1001
28.5328	649	251	1001
28.5335	648	254	1002
28.5342	648	256	1002
28.5348	648	259	1003
28.5355	647	262	1004
28.5362	647	265	1005
28.5368	647	269	1006
28.5375	647	273	1007
28.5382	647	276	1009
28.5388	647	280	1011
28.5395	646	284	1013
28.5402	646	288	1016
28.5408	646	293	1018
28.5415	646	297	1021
28.5422	646	301	1024
28.5428	646	305	1028
28.5435	646	309	1031
28.5442	646	313	1035
28.5448	646	317	1039
28.5455	646	321	1043
28.5462	646	325	1047
28.5468	646	329	1052
28.5475	646	333	1057
28.5482	646	338	1062
28.5488	646	343	1068
28.5495	647	347	1074
28.5502	648	353	1080
28.5508	649	358	1086
28.5515	650	364	1092
28.5522	651	369	1098
28.5528	653	375	1105
28.5535	654	380	1111
28.5542	655	385	1117
28.5548	656	390	1123
28.5555	656	394	1129
28.5562	656	399	1135
28.5568	657	404	1142
28.5575	657	409	1148
28.5582	658	414	1155
28.5588	658	419	1162
28.5595	658	425	1169
28.5602	658	430	1176
28.5608	658	436	1184
28.5615	658	443	1192
28.5622	658	450	1199
28.5628	658	457	1206
28.5635	658	465	1214
28.5642	659	472	1221
28.5648	659	479	1229
28.5655	659	487	1236
28.5662	659	495	1244
28.5668	659	502	1252
28.5675	659	510	1260
28.5682	659	517	1268
28.5688	659	525	1276
28.5695	660	531	1284
28.5702	660	538	1292
28.5708	660	545	1300
28.5715	661	551	1309
28.5722	661	557	1318
28.5728	660	563	1327
28.5735	661	569	1335
28.5742	661	574	1344
28.5748	662	579	1352
28.5755	663	583	1361
28.5762	664	588	1369
28.5768	665	592	1376
28.5775	666	596	1384
28.5782	667	601	1392
28.5788	668	605	1400
28.5795	670	609	1407
28.5802	671	614	1415
28.5808	672	618	1422
28.5815	673	621	1430
28.5822	673	625	1438
28.5828	674	628	1445
28.5835	674	631	1452
28.5842	675	634	1459
28.5848	675	637	1466
28.5855	676	639	1472
28.5862	676	641	1477
28.5868	676	643	1482
28.5875	677	644	1487
28.5882	677	645	1492
28.5888	677	646	1496
28.5895	677	646	1500
28.5902	678	646	1504
28.5908	677	646	1508
28.5915	677	645	1512
28.5922	676	644	1515
28.5928	676	644	1518
28.5935	675	643	1521
28.5942	675	643	1524
28.5948	675	642	1526
28.5955	674	642	1527
28.5962	674	642	1529
28.5968	673	641	1530
28.5975	672	641	1531
28.5982	671	641	1531
28.5988	671	640	1531
28.5995	671	640	1530
28.6002	670	639	1529
28.6008	670	638	1528
28.6015	670	638	1527
28.6022	670	637	1525
28.6028	670	636	1524
28.6035	669	635	1522
28.6042	669	635	1520
28.6048	669	634	1518
28.6055	669	633	1516
28.6062	669	633	1514
28.6068	670	632	1511
28.6075	670	632	1508
28.6082	671	631	1504
28.6088	671	630	1501
28.6095	672	629	1497
28.6102	672	628	1492
28.6108	673	626	1487
28.6115	673	623	1482
28.6122	673	621	1477
28.6128	674	619	1472
28.6135	674	616	1468
28.6142	675	613	1463
28.6148	675	610	1459
28.6155	676	606	1454
28.6162	676	603	1449
28.6168	676	599	1444
28.6175	677	596	1438
28.6182	677	592	1433
28.6188	678	588	1427
28.6195	678	584	1421
28.6202	678	580	1415
28.6208	678	575	1409
28.6215	678	571	1403
28.6222	679	566	1397
28.6228	679	561	1390
28.6235	680	556	1383
28.6242	680	551	1376
28.6248	681	546	1368
28.6255	681	540	1361
28.6262	682	535	1353
28.6268	683	530	1345
28.6275	684	524	1338
28.6282	685	519	1330
28.6288	685	513	1322
28.6295	686	508	1314
28.6302	687	503	1307
28.6308	688	498	1299
28.6315	689	493	1291
28.6322	690	489	1283
28.6328	691	485	1275
28.6335	692	481	1268
28.6342	693	477	1261
28.6348	693	473	1253
28.6355	694	469	1246
28.6362	695	465	1240
28.6368	696	460	1233
28.6375	697	455	1226
28.6382	698	450	1219
28.6388	699	446	1212
28.6395	699	441	1205
28.6402	700	436	1198
28.6408	700	432	1192
28.6415	701	428	1186
28.6422	701	424	1181
28.6428	702	420	1175
28.6435	702	417	1170
28.6442	702	414	1165
28.6448	702	412	1160
28.6455	703	409	1156
28.6462	703	406	1152
28.6468	704	404	1148
28.6475	704	402	1144
28.6482	705	400	1140
28.6488	706	398	1137
28.6495	707	396	1134
28.6502	708	395	1131
28.6508	710	393	1128
28.6515	711	391	1125
28.6522	712	390	1123
28.6528	713	388	1120
28.6535	715	387	1118
28.6542	716	386	1115
28.6548	718	384	1113
28.6555	719	383	1111
28.6562	720	382	1110
28.6568	722	381	1109
28.6575	723	381	1108
28.6582	725	380	1108
28.6588	726	379	1107
28.6595	727	378	1106
28.6602	729	377	1106
28.6608	731	377	1105
28.6615	733	377	1104
28.6622	735	377	1102
28.6628	737	377	1101
28.6635	739	378	1100
28.6642	742	378	1098
28.6648	743	379	1097
28.6655	745	380	1095
28.6662	747	380	1094
28.6668	748	381	1093
28.6675	750	381	1092
28.6682	751	382	1090
28.6688	752	383	1089
28.6695	754	384	1087
28.6702	756	385	1086
28.6708	758	386	1084
28.6715	760	387	1083
28.6722	763	388	1081
28.6728	764	389	1080
28.6735	766	390	1079
28.6742	768	391	1078
28.6748	770	392	1077
28.6755	772	393	1076
28.6762	774	394	1076
28.6768	776	395	1076
28.6775	779	397	1077
28.6782	781	398	1078
28.6788	783	399	1078
28.6795	786	401	1079
28.6802	789	403	1080
28.6808	791	405	1080
28.6815	794	407	1080
28.6822	796	409	1081
28.6828	798	412	1081
28.6835	801	415	1081
28.6842	803	418	1081
28.6848	806	421	1082
28.6855	809	424	1083
28.6862	812	427	1084
28.6868	814	430	1085
28.6875	816	432	1086
28.6882	818	433	1088
28.6888	820	434	1089
28.6895	822	435	1091
28.6902	824	437	1093
28.6908	826	438	1095
28.6915	828	439	1096
28.6922	830	440	1098
28.6928	832	441	1099
28.6935	834	443	1100
28.6942	836	444	1101
28.6948	838	445	1102
28.6955	840	447	1103
28.6962	841	448	1104
28.6968	843	450	1105
28.6975	845	452	1106
28.6982	846	454	1107
28.6988	848	456	1108
28.6995	849	458	1109
28.7002	850	460	1111
28.7008	851	462	1112
28.7015	852	464	1113
28.7022	853	467	1114
28.7028	854	470	1115
28.7035	855	473	1117
28.7042	855	476	1118
28.7048	856	480	1120
28.7055	856	483	1122
28.7062	857	487	1124
28.7068	858	490	1126
28.7075	860	494	1128
28.7082	861	497	1130
28.7088	863	502	1132
28.7095	865	506	1134
28.7102	867	510	1136
28.7108	869	513	1138
28.7115	871	517	1140
28.7122	872	521	1142
28.7128	874	524	1143
28.7135	875	527	1145
28.7142	876	530	1146
28.7148	877	533	1147
28.7155	879	536	1149
28.7162	880	539	1150
28.7168	881	542	1151
28.7175	881	545	1152
28.7182	881	548	1153
28.7188	882	551	1153
28.7195	882	554	1155
28.7202	882	557	1156
28.7208	882	559	1157
28.7215	882	561	1158
28.7222	883	564	1159
28.7228	883	566	1160
28.7235	883	568	1161
28.7242	883	570	1162
28.7248	884	572	1163
28.7255	884	573	1163
28.7262	884	574	1164
28.7268	885	575	1166
28.7275	885	575	1167
28.7282	885	576	1168
28.7288	885	576	1169
28.7295	885	577	1170
28.7302	885	577	1171
28.7308	885	577	1172
28.7315	885	577	1173
28.7322	885	577	1174
28.7328	886	578	1176
28.7335	886	579	1177
28.7342	887	579	1179
28.7348	887	579	1180
28.7355	888	579	1182
28.7362	888	580	1184
28.7368	889	580	1185
28.7375	890	580	1186
28.7382	890	581	1187
28.7388	891	582	1188
28.7395	892	582	1189
28.7402	893	583	1190
28.7408	894	584	1191
28.7415	895	584	1191
28.7422	896	584	1191
28.7428	897	585	1191
28.7435	899	585	1191
28.7442	901	585	1191
28.7448	903	585	1190
28.7455	905	586	1190
28.7462	907	587	1190
28.7468	909	587	1189
28.7475	911	588	1189
28.7482	914	589	1189
28.7488	916	590	1189
28.7495	918	591	1189
28.7502	920	593	1189
28.7508	922	595	1189
28.7515	925	597	1190
28.7522	927	600	1191
28.7528	930	602	1192
28.7535	933	605	1194
28.7542	935	608	1195
28.7548	938	611	1196
28.7555	940	614	1198
28.7562	943	617	1199
28.7568	945	620	1200
28.7575	948	623	1201
28.7582	951	626	1202
28.7588	953	628	1203
28.7595	956	630	1204
28.7602	959	632	1205
28.7608	963	634	1207
28.7615	967	635	1208
28.7622	971	637	1209
28.7628	976	639	1210
28.7635	980	641	1211
28.7642	985	643	1212
28.7648	991	646	1213
28.7655	996	648	1214
28.7662	1000	651	1214
28.7668	1005	654	1215
28.7675	1009	657	1215
28.7682	1014	661	1215
28.7688	1017	664	1215
28.7695	1021	668	1215
28.7702	1026	671	1215
28.7708	1030	675	1214
28.7715	1034	678	1214
28.7722	1038	681	1214
28.7728	1043	684	1214
28.7735	1048	686	1215
28.7742	1052	689	1215
28.7748	1058	691	1216
28.7755	1063	694	1217
28.7762	1069	696	1218
28.7768	1075	698	1219
28.7775	1081	701	1219
28.7782	1088	703	1220
28.7788	1095	706	1220
28.7795	1101	708	1220
28.7802	1109	711	1220
28.7808	1116	714	1220
28.7815	1123	717	1220
28.7822	1131	720	1220
28.7828	1138	723	1220
28.7835	1145	726	1220
28.7842	1152	728	1219
28.7848	1159	731	1219
28.7855	1166	733	1218
28.7862	1173	736	1217
28.7868	1180	739	1217
28.7875	1188	741	1217
28.7882	1196	744	1216
28.7888	1204	746	1216
28.7895	1213	749	1216
28.7902	1221	752	1216
28.7908	1230	755	1216
28.7915	1239	758	1216
28.7922	1247	762	1216
28.7928	1255	765	1215
28.7935	1264	768	1215
28.7942	1273	771	1215
28.7948	1281	774	1215
28.7955	1290	778	1216
28.7962	1299	782	1216
28.7968	1308	786	1216
28.7975	1317	790	1217
28.7982	1326	793	1217
28.7988	1335	797	1217
28.7995	1345	802	1218
28.8002	1354	806	1218
28.8008	1363	810	1219
28.8015	1371	814	1220
28.8022	1380	818	1220
28.8028	1388	822	1221
28.8035	1397	826	1221
28.8042	1405	830	1222
28.8048	1413	834	1222
28.8055	1421	837	1222
28.8062	1429	841	1223
28.8068	1437	844	1223
28.8075	1444	848	1223
28.8082	1452	852	1223
28.8088	1459	855	1224
28.8095	1467	859	1224
28.8102	1476	863	1224
28.8108	1484	866	1225
28.8115	1494	870	1225
28.8122	1503	873	1226
28.8128	1513	877	1226
28.8135	1524	880	1227
28.8142	1534	884	1228
28.8148	1544	887	1228
28.8155	1553	890	1229
28.8162	1563	894	1229
28.8168	1572	897	1230
28.8175	1581	900	1230
28.8182	1589	903	1231
28.8188	1598	906	1232
28.8195	1607	908	1233
28.8202	1616	911	1234
28.8208	1625	914	1235
28.8215	1634	916	1236
28.8222	1643	919	1236
28.8228	1652	921	1237
28.8235	1662	924	1239
28.8242	1672	927	1240
28.8248	1682	930	1241
28.8255	1691	932	1242
28.8262	1701	935	1243
28.8268	1710	938	1244
28.8275	1719	941	1246
28.8282	1728	944	1248
28.8288	1736	947	1250
28.8295	1745	950	1252
28.8302	1753	953	1254
28.8308	1762	956	1256
28.8315	1770	959	1259
28.8322	1777	962	1261
28.8328	1785	966	1263
28.8335	1792	969	1265
28.8342	1800	973	1267
28.8348	1807	977	1269
28.8355	1814	980	1270
28.8362	1821	984	1272
28.8368	1828	987	1274
28.8375	1834	990	1276
28.8382	1841	993	1277
28.8388	1848	995	1279
28.8395	1854	997	1280
28.8402	1861	999	1281
28.8408	1867	1000	1282
28.8415	1874	1001	1283
28.8422	1880	1002	1284
28.8428	1887	1003	1284
28.8435	1893	1003	1285
28.8442	1900	1004	1286
28.8448	1907	1005	1286
28.8455	1913	1005	1287
28.8462	1919	1006	1288
28.8468	1925	1007	1289
28.8475	1931	1008	1290
28.8482	1936	1009	1291
28.8488	1941	1010	1292
28.8495	1946	1010	1293
28.8502	1951	1011	1295
28.8508	1956	1012	1296
28.8515	1962	1014	1297
28.8522	1968	1015	1299
28.8528	1974	1017	1301
28.8535	1980	1018	1303
28.8542	1986	1020	1305
28.8548	1993	1021	1307
28.8555	2000	1022	1309
28.8562	2007	1024	1311
28.8568	2013	1025	1313
28.8575	2020	1026	1315
28.8582	2026	1027	1316
28.8588	2032	1028	1317
28.8595	2038	1029	1319
28.8602	2043	1030	1321
28.8608	2049	1031	1322
28.8615	2055	1031	1324
28.8622	2061	1031	1325
28.8628	2068	1031	1326
28.8635	2074	1031	1327
28.8642	2080	1031	1327
28.8648	2087	1031	1328
28.8655	2093	1031	1328
28.8662	2100	1030	1328
28.8668	2106	1030	1329
28.8675	2112	1029	1329
28.8682	2118	1028	1329
28.8688	2125	1028	1328
28.8695	2131	1027	1328
28.8702	2138	1026	1327
28.8708	2144	1026	1326
28.8715	2150	1027	1325
28.8722	2156	1027	1324
28.8728	2162	1029	1323
28.8735	2168	1030	1322
28.8742	2174	1031	1321
28.8748	2180	1033	1320
28.8755	2186	1034	1319
28.8762	2192	1035	1318
28.8768	2198	1035	1318
28.8775	2203	1036	1317
28.8782	2208	1036	1317
28.8788	2213	1036	1316
28.8795	2218	1036	1316
28.8802	2222	1035	1316
28.8808	2226	1034	1316
28.8815	2228	1033	1316
28.8822	2231	1032	1316
28.8828	2233	1032	1317
28.8835	2234	1031	1317
28.8842	2234	1030	1318
28.8848	2234	1029	1319
28.8855	2234	1028	1320
28.8862	2234	1027	1320
28.8868	2233	1027	1321
28.8875	2232	1025	1322
28.8882	2231	1024	1323
28.8888	2229	1024	1324
28.8895	2228	1023	1325
28.8902	2226	1022	1325
28.8908	2223	1021	1326
28.8915	2221	1020	1327
28.8922	2218	1019	1328
28.8928	2215	1018	1330
28.8935	2212	1017	1331
28.8942	2209	1017	1332
28.8948	2206	1016	1334
28.8955	2203	1016	1336
28.8962	2199	1016	1337
28.8968	2195	1016	1339
28.8975	2191	1016	1342
28.8982	2186	1016	1344
28.8988	2182	1016	1347
28.8995	2178	1016	1349
28.9002	2175	1016	1351
28.9008	2171	1017	1353
28.9015	2166	1018	1355
28.9022	2161	1018	1357
28.9028	2156	1018	1359
28.9035	2151	1019	1361
28.9042	2146	1019	1364
28.9048	2141	1019	1366
28.9055	2135	1020	1368
28.9062	2130	1020	1370
28.9068	2124	1020	1372
28.9075	2119	1020	1374
28.9082	2113	1020	1376
28.9088	2107	1020	1378
28.9095	2101	1020	1381
28.9102	2095	1020	1383
28.9108	2089	1020	1386
28.9115	2082	1020	1390
28.9122	2075	1021	1393
28.9128	2068	1021	1397
28.9135	2061	1022	1400
28.9142	2053	1022	1403
28.9148	2046	1023	1407
28.9155	2038	1024	1410
28.9162	2031	1025	1413
28.9168	2024	1026	1416
28.9175	2017	1027	1419
28.9182	2009	1028	1422
28.9188	2001	1029	1424
28.9195	1992	1030	1427
28.9202	1983	1030	1429
28.9208	1974	1031	1431
28.9215	1965	1031	1433
28.9222	1956	1031	1435
28.9228	1947	1030	1437
28.9235	1938	1029	1439
28.9242	1929	1028	1441
28.9248	1919	1027	1442
28.9255	1909	1026	1444
28.9262	1899	1024	1445
28.9268	1889	1023	1446
28.9275	1879	1021	1448
28.9282	1869	1019	1450
28.9288	1858	1017	1452
28.9295	1849	1015	1454
28.9302	1839	1013	1457
28.9308	1829	1011	1460
28.9315	1819	1009	1463
28.9322	1810	1006	1466
28.9328	1800	1004	1469
28.9335	1791	1002	1472
28.9342	1782	1000	1475
28.9348	1772	998	1478
28.9355	1763	996	1480
28.9362	1754	994	1481
28.9368	1744	992	1481
28.9375	1735	990	1481
28.9382	1725	989	1481
28.9388	1716	988	1479
28.9395	1706	986	1477
28.9402	1697	985	1475
28.9408	1687	983	1473
28.9415	1678	980	1471
28.9422	1668	978	1469
28.9428	1659	976	1466
28.9435	1649	973	1463
28.9442	1639	970	1461
28.9448	1629	967	1458
28.9455	1620	964	1455
28.9462	1611	960	1453
28.9468	1602	957	1451
28.9475	1593	955	1448
28.9482	1585	952	1446
28.9488	1576	950	1444
28.9495	1568	947	1441
28.9502	1559	945	1438
28.9508	1551	942	1436
28.9515	1542	939	1434
28.9522	1533	936	1432
28.9528	1524	932	1430
28.9535	1515	929	1428
28.9542	1506	925	1426
28.9548	1496	921	1424
28.9555	1487	917	1421
28.9562	1478	912	1419
28.9568	1468	908	1416
28.9575	1460	904	1413
28.9582	1451	900	1410
28.9588	1443	895	1407
28.9595	1434	891	1404
28.9602	1426	886	1401
28.9608	1418	881	1398
28.9615	1411	876	1395
28.9622	1403	872	1393
28.9628	1396	867	1390
28.9635	1389	863	1388
28.9642	1382	858	1385
28.9648	1375	853	1383
28.9655	1368	848	1380
28.9662	1361	843	1377
28.9668	1353	839	1375
28.9675	1346	834	1372
28.9682	1339	830	1369
28.9688	1332	825	1366
28.9695	1325	821	1363
28.9702	1319	817	1360
28.9708	1312	813	1358
28.9715	1305	810	1355
28.9722	1299	807	1353
28.9728	1292	803	1351
28.9735	1286	800	1348
28.9742	1279	797	1346
28.9748	1273	795	1344
28.9755	1267	792	1341
28.9762	1261	789	1339
28.9768	1255	787	1337
28.9775	1248	784	1335
28.9782	1242	782	1333
28.9788	1236	779	1331
28.9795	1230	777	1328
28.9802	1224	775	1326
28.9808	1219	772	1323
28.9815	1214	770	1321
28.9822	1209	767	1318
28.9828	1204	765	1316
28.9835	1200	763	1314
28.9842	1195	761	1312
28.9848	1191	759	1310
28.9855	1186	758	1308
28.9862	1181	756	1306
28.9868	1177	755	1304
28.9875	1173	754	1303
28.9882	1169	753	1301
28.9888	1165	752	1299
28.9895	1161	750	1298
28.9902	1157	749	1297
28.9908	1153	747	1295
28.9915	1149	745	1294
28.9922	1145	743	1293
28.9928	1142	742	1291
28.9935	1138	740	1290
28.9942	1135	739	1289
28.9948	1131	738	1288
28.9955	1128	736	1287
28.9962	1124	735	1286
28.9968	1121	733	1286
28.9975	1117	731	1286
28.9982	1114	729	1285
28.9988	1110	727	1286
28.9995	1107	726	1286
29.0002	1104	724	1287
29.0008	1101	723	1287
29.0015	1097	722	1288
29.0022	1094	721	1289
29.0028	1091	720	1290
29.0035	1087	719	1291
29.0042	1084	718	1291
29.0048	1082	717	1292
29.0055	1079	717	1293
29.0062	1077	717	1294
29.0068	1074	716	1294
29.0075	1072	716	1295
29.0082	1069	715	1296
29.0088	1067	715	1297
29.0095	1064	714	1298
29.0102	1061	713	1299
29.0108	1058	713	1300
29.0115	1055	713	1300
29.0122	1053	713	1301
29.0128	1051	712	1301
29.0135	1049	712	1301
29.0142	1046	711	1301
29.0148	1044	711	1301
29.0155	1042	711	1301
29.0162	1040	711	1302
29.0168	1038	711	1301
29.0175	1036	711	1302
29.0182	1034	710	1302
29.0188	1032	709	1302
29.0195	1030	707	1303
29.0202	1027	706	1303
29.0208	1025	706	1303
29.0215	1023	705	1303
29.0222	1020	705	1304
29.0228	1018	704	1304
29.0235	1016	703	1305
29.0242	1014	703	1305
29.0248	1012	702	1306
29.0255	1010	702	1307
29.0262	1008	702	1308
29.0268	1006	701	1308
29.0275	1005	700	1309
29.0282	1003	700	1310
29.0288	1002	699	1311
29.0295	1000	699	1313
29.0302	999	699	1314
29.0308	998	698	1316
29.0315	996	697	1318
29.0322	995	697	1319
29.0328	993	696	1321
29.0335	992	695	1322
29.0342	990	695	1324
29.0348	989	695	1325
29.0355	987	695	1327
29.0362	985	695	1328
29.0368	983	695	1330
29.0375	981	695	1332
29.0382	979	695	1335
29.0388	977	694	1336
29.0395	975	694	1339
29.0402	974	694	1341
29.0408	972	695	1344
29.0415	971	695	1346
29.0422	969	696	1349
29.0428	968	697	1352
29.0435	966	699	1355
29.0442	964	700	1358
29.0448	963	702	1361
29.0455	961	703	1365
29.0462	960	705	1368
29.0468	959	707	1372
29.0475	958	708	1375
29.0482	957	710	1379
29.0488	955	712	1384
29.0495	954	714	1388
29.0502	953	716	1393
29.0508	952	718	1398
29.0515	951	720	1403
29.0522	949	722	1408
29.0528	948	724	1413
29.0535	948	725	1418
29.0542	947	727	1423
29.0548	946	730	1428
29.0555	945	732	1433
29.0562	944	735	1438
29.0568	943	738	1443
29.0575	942	740	1448
29.0582	940	743	1453
29.0588	939	747	1458
29.0595	939	750	1463
29.0602	938	754	1468
29.0608	937	758	1473
29.0615	937	762	1478
29.0622	938	766	1483
29.0628	938	771	1488
29.0635	938	776	1493
29.0642	938	782	1498
29.0648	938	788	1503
29.0655	938	795	1508
29.0662	938	801	1513
29.0668	938	808	1518
29.0675	938	815	1523
29.0682	938	822	1528
29.0688	938	829	1532
29.0695	938	836	1537
29.0702	938	843	1541
29.0708	938	850	1545
29.0715	938	857	1549
29.0722	938	865	1552
29.0728	937	872	1556
29.0735	937	879	1560
29.0742	938	887	1564
29.0748	938	894	1568
29.0755	938	902	1572
29.0762	937	909	1575
29.0768	937	917	1579
29.0775	937	924	1582
29.0782	937	932	1586
29.0788	938	939	1589
29.0795	938	947	1593
29.0802	938	954	1596
29.0808	937	962	1600
29.0815	937	970	1603
29.0822	936	978	1606
29.0828	936	986	1609
29.0835	935	994	1611
29.0842	935	1003	1614
29.0848	935	1010	1616
29.0855	936	1018	1618
29.0862	936	1026	1619
29.0868	936	1033	1621
29.0875	937	1041	1622
29.0882	937	1049	1623
29.0888	937	1057	1623
29.0895	937	1065	1624
29.0902	938	1073	1624
29.0908	938	1081	1624
29.0915	939	1088	1624
29.0922	939	1095	1624
29.0928	940	1101	1623
29.0935	941	1108	1623
29.0942	942	1114	1623
29.0948	943	1120	1622
29.0955	944	1126	1621
29.0962	945	1131	1620
29.0968	946	1137	1619
29.0975	946	1142	1618
29.0982	947	1148	1616
29.0988	948	1153	1615
29.0995	949	1159	1614
29.1002	949	1166	1612
29.1008	951	1172	1610
29.1015	952	1179	1608
29.1022	953	1186	1606
29.1028	954	1193	1604
29.1035	955	1200	1601
29.1042	956	1207	1598
29.1048	957	1214	1595
29.1055	957	1222	1592
29.1062	958	1228	1589
29.1068	958	1235	1585
29.1075	959	1242	1581
29.1082	960	1249	1577
29.1088	961	1256	1573
29.1095	961	1264	1569
29.1102	961	1271	1565
29.1108	962	1279	1561
29.1115	962	1287	1557
29.1122	962	1294	1553
29.1128	963	1301	1549
29.1135	964	1308	1545
29.1142	965	1314	1541
29.1148	966	1320	1537
29.1155	967	1325	1533
29.1162	968	1331	1528
29.1168	968	1336	1524
29.1175	969	1340	1519
29.1182	969	1344	1514
29.1188	969	1347	1509
29.1195	968	1349	1503
29.1202	968	1351	1498
29.1208	967	1353	1493
29.1215	966	1353	1488
29.1222	965	1354	1483
29.1228	964	1353	1478
29.1235	963	1353	1473
29.1242	962	1352	1468
29.1248	962	1351	1464
29.1255	961	1350	1460
29.1262	961	1349	1456
29.1268	961	1347	1452
29.1275	961	1344	1448
29.1282	961	1341	1444
29.1288	961	1337	1441
29.1295	960	1333	1438
29.1302	960	1328	1435
29.1308	960	1323	1432
29.1315	959	1318	1429
29.1322	958	1313	1427
29.1328	957	1308	1424
29.1335	957	1302	1422
29.1342	956	1296	1420
29.1348	955	1290	1418
29.1355	955	1284	1415
29.1362	955	1279	1413
29.1368	955	1274	1411
29.1375	954	1270	1408
29.1382	954	1265	1406
29.1388	953	1261	1403
29.1395	953	1257	1401
29.1402	952	1254	1398
29.1408	951	1250	1395
29.1415	951	1247	1392
29.1422	951	1244	1389
29.1428	951	1241	1387
29.1435	950	1238	1384
29.1442	950	1235	1381
29.1448	950	1232	1379
29.1455	949	1229	1376
29.1462	949	1226	1374
29.1468	948	1223	1372
29.1475	948	1220	1370
29.1482	947	1217	1369
29.1488	947	1214	1367
29.1495	947	1211	1366
29.1502	946	1208	1365
29.1508	946	1204	1364
29.1515	945	1200	1364
29.1522	945	1197	1363
29.1528	945	1193	1363
29.1535	946	1189	1362
29.1542	946	1184	1363
29.1548	946	1180	1363
29.1555	947	1175	1364
29.1562	947	1171	1364
29.1568	947	1167	1365
29.1575	947	1163	1366
29.1582	947	1159	1367
29.1588	946	1155	1368
29.1595	946	1151	1369
29.1602	946	1148	1370
29.1608	945	1145	1371
29.1615	944	1142	1373
29.1622	943	1138	1374
29.1628	942	1135	1375
29.1635	941	1132	1377
29.1642	940	1129	1378
29.1648	939	1126	1379
29.1655	938	1123	1380
29.1662	937	1120	1381
29.1668	936	1117	1382
29.1675	935	1114	1383
29.1682	935	1112	1384
29.1688	934	1109	1385
29.1695	933	1107	1387
29.1702	933	1105	1388
29.1708	932	1103	1388
29.1715	931	1101	1389
29.1722	930	1098	1390
29.1728	928	1096	1390
29.1735	927	1093	1390
29.1742	927	1090	1390
29.1748	926	1087	1390
29.1755	925	1083	1390
29.1762	924	1080	1390
29.1768	924	1077	1390
29.1775	923	1074	1390
29.1782	923	1071	1390
29.1788	923	1068	1390
29.1795	922	1065	1390
29.1802	922	1061	1391
29.1808	921	1058	1391
29.1815	920	1055	1391
29.1822	919	1052	1390
29.1828	918	1049	1390
29.1835	917	1046	1390
29.1842	916	1043	1390
29.1848	916	1040	1390
29.1855	915	1038	1389
29.1862	915	1035	1389
29.1868	915	1033	1388
29.1875	914	1030	1387
29.1882	914	1027	1385
29.1888	914	1025	1384
29.1895	914	1022	1382
29.1902	914	1020	1381
29.1908	913	1018	1379
29.1915	912	1016	1377
29.1922	911	1014	1376
29.1928	910	1012	1375
29.1935	909	1010	1374
29.1942	907	1008	1373
29.1948	906	1007	1373
29.1955	905	1005	1374
29.1962	903	1003	1374
29.1968	902	1002	1374
29.1975	900	1001	1374
29.1982	899	1000	1375
29.1988	898	999	1376
29.1995	897	997	1377
29.2002	896	996	1378
29.2008	895	994	1379
29.2015	895	992	1381
29.2022	894	990	1383
29.2028	894	988	1385
29.2035	894	986	1386
29.2042	893	984	1388
29.2048	893	981	1390
29.2055	892	979	1392
29.2062	892	976	1393
29.2068	891	974	1395
29.2075	890	971	1396
29.2082	889	969	1397
29.2088	888	967	1397
29.2095	887	965	1398
29.2102	887	963	1397
29.2108	886	961	1397
29.2115	886	960	1397
29.2122	886	958	1396
29.2128	886	956	1395
29.2135	885	954	1395
29.2142	884	952	1395
29.2148	883	950	1394
29.2155	882	948	1393
29.2162	881	947	1393
29.2168	880	945	1392
29.2175	879	943	1392
29.2182	878	941	1391
29.2188	878	939	1391
29.2195	877	937	1390
29.2202	877	935	1390
29.2208	876	932	1390
29.2215	876	930	1389
29.2222	876	928	1388
29.2228	876	925	1386
29.2235	876	923	1385
29.2242	876	920	1383
29.2248	876	916	1381
29.2255	876	913	1378
29.2262	877	910	1376
29.2268	877	907	1374
29.2275	877	904	1371
29.2282	877	901	1369
29.2288	877	899	1366
29.2295	877	896	1363
29.2302	878	893	1360
29.2308	878	889	1357
29.2315	878	886	1355
29.2322	878	883	1352
29.2328	879	879	1350
29.2335	879	876	1348
29.2342	879	872	1347
29.2348	879	869	1345
29.2355	879	865	1343
29.2362	879	862	1341
29.2368	879	859	1339
29.2375	879	856	1337
29.2382	879	853	1336
29.2388	878	850	1334
29.2395	878	848	1333
29.2402	878	845	1331
29.2408	878	843	1330
29.2415	878	841	1328
29.2422	877	838	1327
29.2428	877	836	1327
29.2435	876	833	1326
29.2442	876	830	1326
29.2448	876	828	1325
29.2455	876	825	1324
29.2462	876	823	1323
29.2468	876	821	1322
29.2475	876	819	1322
29.2482	877	817	1321
29.2488	878	815	1320
29.2495	879	813	1319
29.2502	879	811	1318
29.2508	880	809	1318
29.2515	880	808	1317
29.2522	880	806	1317
29.2528	880	805	1316
29.2535	881	803	1316
29.2542	881	802	1315
29.2548	881	800	1314
29.2555	881	799	1314
29.2562	882	797	1313
29.2568	882	796	1312
29.2575	882	794	1311
29.2582	882	792	1310
29.2588	882	789	1309
29.2595	882	787	1308
29.2602	881	784	1307
29.2608	880	782	1306
29.2615	879	780	1304
29.2622	878	778	1303
29.2628	877	776	1302
29.2635	876	774	1301
29.2642	875	772	1300
29.2648	875	770	1299
29.2655	875	769	1298
29.2662	875	768	1296
29.2668	875	766	1295
29.2675	875	765	1293
29.2682	875	764	1290
29.2688	875	763	1288
29.2695	875	763	1286
29.2702	875	762	1285
29.2708	875	762	1284
29.2715	875	761	1282
29.2722	875	760	1281
29.2728	875	759	1280
29.2735	875	758	1279
29.2742	876	758	1278
29.2748	876	757	1277
29.2755	876	755	1276
29.2762	877	754	1275
29.2768	877	753	1275
29.2775	877	751	1273
29.2782	877	750	1272
29.2788	877	749	1271
29.2795	877	748	1270
29.2802	877	747	1269
29.2808	877	745	1268
29.2815	877	744	1267
29.2822	876	742	1267
29.2828	876	741	1266
29.2835	876	739	1266
29.2842	875	738	1266
29.2848	875	737	1266
29.2855	875	736	1267
29.2862	875	735	1267
29.2868	875	734	1269
29.2875	875	733	1270
29.2882	875	732	1271
29.2888	875	732	1272
29.2895	874	731	1273
29.2902	874	731	1274
29.2908	873	730	1275
29.2915	873	730	1276
29.2922	873	731	1278
29.2928	873	731	1279
29.2935	872	732	1280
29.2942	873	732	1282
29.2948	873	733	1284
29.2955	873	734	1286
29.2962	873	735	1288
29.2968	872	736	1291
29.2975	872	737	1293
29.2982	871	739	1295
29.2988	871	741	1298
29.2995	871	742	1300
29.3002	871	744	1302
29.3008	870	746	1304
29.3015	871	748	1307
29.3022	871	750	1309
29.3028	871	752	1311
29.3035	871	755	1314
29.3042	871	757	1316
29.3048	871	760	1318
29.3055	871	763	1321
29.3062	871	766	1324
29.3068	871	769	1326
29.3075	871	772	1328
29.3082	872	774	1331
29.3088	872	777	1333
29.3095	872	779	1335
29.3102	871	782	1337
29.3108	871	784	1339
29.3115	870	787	1341
29.3122	869	789	1344
29.3128	867	791	1347
29.3135	866	794	1349
29.3142	865	796	1352
29.3148	864	798	1355
29.3155	863	800	1358
29.3162	862	802	1361
29.3168	861	804	1364
29.3175	860	805	1367
29.3182	859	807	1370
29.3188	859	809	1374
29.3195	858	810	1378
29.3202	858	812	1382
29.3208	858	814	1386
29.3215	858	816	1390
29.3222	858	817	1394
29.3228	858	819	1398
29.3235	858	821	1401
29.3242	858	823	1405
29.3248	858	825	1408
29.3255	858	828	1412
29.3262	858	831	1415
29.3268	859	833	1418
29.3275	859	836	1421
29.3282	860	838	1424
29.3288	861	841	1427
29.3295	862	843	1429
29.3302	863	846	1431
29.3308	864	848	1432
29.3315	865	850	1434
[truncated: 20,503 more rows]

## Sheet: Supplementary Figure 3a
Supplementary Figure 3a. GC-FID analysis of in vivo reaction for S. cerevisiae strain YT10OH expressing T10OH and TCPR using 6 as the substrate
Time (min)	Purified 6	Control+6	T10OH+TCPR+6
28.0002	541	1206	1399
28.0008	542	1206	1398
28.0015	543	1205	1398
28.0022	544	1205	1398
28.0028	544	1205	1398
28.0035	545	1205	1397
28.0042	545	1205	1397
28.0048	546	1205	1397
28.0055	547	1206	1396
28.0062	548	1206	1396
28.0068	549	1207	1396
28.0075	549	1208	1396
28.0082	549	1210	1396
28.0088	549	1211	1396
28.0095	549	1212	1397
28.0102	548	1213	1397
28.0108	548	1214	1396
28.0115	546	1215	1396
28.0122	545	1216	1396
28.0128	544	1217	1396
28.0135	543	1217	1396
28.0142	542	1218	1396
28.0148	541	1218	1397
28.0155	541	1219	1397
28.0162	541	1220	1397
28.0168	540	1221	1398
28.0175	540	1223	1399
28.0182	539	1225	1401
28.0188	538	1227	1402
28.0195	538	1230	1404
28.0202	537	1233	1406
28.0208	536	1236	1408
28.0215	536	1240	1410
28.0222	535	1244	1412
28.0228	534	1248	1415
28.0235	534	1252	1417
28.0242	533	1256	1419
28.0248	532	1260	1421
28.0255	532	1265	1423
28.0262	532	1270	1425
28.0268	531	1275	1427
28.0275	531	1280	1428
28.0282	530	1284	1430
28.0288	530	1289	1432
28.0295	530	1295	1433
28.0302	530	1301	1435
28.0308	530	1307	1436
28.0315	530	1313	1437
28.0322	531	1320	1438
28.0328	533	1328	1438
28.0335	534	1336	1439
28.0342	536	1345	1439
28.0348	537	1354	1440
28.0355	540	1364	1440
28.0362	543	1375	1441
28.0368	546	1385	1441
28.0375	550	1397	1442
28.0382	554	1409	1442
28.0388	558	1421	1442
28.0395	563	1434	1442
28.0402	568	1447	1443
28.0408	573	1460	1443
28.0415	579	1475	1443
28.0422	585	1490	1443
28.0428	591	1505	1443
28.0435	597	1522	1443
28.0442	605	1538	1443
28.0448	614	1555	1442
28.0455	624	1573	1441
28.0462	634	1592	1441
28.0468	645	1611	1440
28.0475	657	1630	1440
28.0482	671	1650	1440
28.0488	685	1670	1439
28.0495	700	1689	1439
28.0502	715	1710	1439
28.0508	732	1730	1439
28.0515	750	1751	1439
28.0522	769	1771	1439
28.0528	788	1792	1439
28.0535	808	1813	1439
28.0542	830	1834	1440
28.0548	852	1855	1440
28.0555	875	1877	1440
28.0562	900	1900	1441
28.0568	926	1922	1441
28.0575	954	1945	1441
28.0582	983	1969	1441
28.0588	1014	1992	1442
28.0595	1047	2016	1442
28.0602	1082	2040	1443
28.0608	1119	2065	1444
28.0615	1158	2090	1445
28.0622	1200	2116	1446
28.0628	1243	2142	1447
28.0635	1289	2168	1448
28.0642	1337	2194	1450
28.0648	1387	2221	1451
28.0655	1438	2248	1452
28.0662	1491	2275	1453
28.0668	1546	2303	1454
28.0675	1604	2331	1456
28.0682	1665	2360	1457
28.0688	1728	2389	1458
28.0695	1794	2419	1460
28.0702	1864	2448	1461
28.0708	1936	2478	1462
28.0715	2012	2509	1463
28.0722	2090	2540	1464
28.0728	2171	2572	1465
28.0735	2256	2604	1465
28.0742	2343	2637	1466
28.0748	2432	2671	1467
28.0755	2524	2705	1469
28.0762	2618	2740	1470
28.0768	2715	2775	1471
28.0775	2814	2810	1472
28.0782	2916	2846	1473
28.0788	3021	2882	1474
28.0795	3129	2919	1474
28.0802	3240	2955	1475
28.0808	3354	2991	1475
28.0815	3472	3027	1476
28.0822	3594	3064	1477
28.0828	3718	3100	1477
28.0835	3846	3135	1478
28.0842	3976	3171	1479
28.0848	4110	3206	1481
28.0855	4247	3240	1482
28.0862	4387	3273	1483
28.0868	4530	3306	1484
28.0875	4677	3338	1485
28.0882	4827	3369	1486
28.0888	4983	3399	1488
28.0895	5143	3428	1489
28.0902	5308	3456	1491
28.0908	5478	3484	1492
28.0915	5652	3512	1493
28.0922	5832	3540	1494
28.0928	6017	3568	1495
28.0935	6204	3596	1496
28.0942	6394	3622	1497
28.0948	6584	3647	1498
28.0955	6775	3671	1498
28.0962	6967	3692	1498
28.0968	7160	3713	1498
28.0975	7353	3732	1498
28.0982	7546	3750	1498
28.0988	7740	3766	1497
28.0995	7934	3781	1497
28.1002	8127	3795	1496
28.1008	8321	3808	1496
28.1015	8516	3819	1496
28.1022	8711	3830	1496
28.1028	8905	3839	1496
28.1035	9098	3846	1495
28.1042	9289	3852	1495
28.1048	9478	3857	1495
28.1055	9665	3860	1494
28.1062	9849	3861	1494
28.1068	10029	3862	1493
28.1075	10203	3862	1493
28.1082	10373	3860	1493
28.1088	10537	3856	1493
28.1095	10696	3851	1493
28.1102	10850	3845	1493
28.1108	10999	3837	1493
28.1115	11143	3829	1493
28.1122	11284	3820	1494
28.1128	11421	3809	1494
28.1135	11554	3798	1495
28.1142	11683	3787	1495
28.1148	11809	3774	1496
28.1155	11932	3761	1497
28.1162	12051	3747	1498
28.1168	12166	3732	1498
28.1175	12276	3716	1498
28.1182	12380	3699	1499
28.1188	12476	3682	1500
28.1195	12565	3664	1501
28.1202	12646	3645	1501
28.1208	12721	3626	1502
28.1215	12791	3606	1503
28.1222	12856	3586	1504
28.1228	12918	3566	1504
28.1235	12977	3546	1505
28.1242	13033	3525	1505
28.1248	13088	3504	1505
28.1255	13141	3483	1505
28.1262	13190	3462	1506
28.1268	13235	3440	1506
28.1275	13276	3419	1506
28.1282	13311	3398	1506
28.1288	13343	3376	1506
28.1295	13373	3355	1506
28.1302	13402	3333	1507
28.1308	13429	3311	1507
28.1315	13455	3289	1507
28.1322	13481	3266	1508
28.1328	13507	3244	1508
28.1335	13535	3222	1508
28.1342	13562	3200	1508
28.1348	13589	3177	1507
28.1355	13612	3155	1506
28.1362	13632	3132	1505
28.1368	13646	3109	1504
28.1375	13653	3086	1503
28.1382	13654	3061	1502
28.1388	13646	3036	1502
28.1395	13630	3010	1501
28.1402	13607	2984	1500
28.1408	13578	2957	1500
28.1415	13542	2929	1499
28.1422	13500	2901	1499
28.1428	13452	2873	1499
28.1435	13397	2844	1499
28.1442	13339	2815	1499
28.1448	13275	2786	1499
28.1455	13207	2757	1499
28.1462	13133	2728	1498
28.1468	13055	2698	1498
28.1475	12974	2669	1498
28.1482	12888	2640	1498
28.1488	12799	2611	1498
28.1495	12708	2582	1498
28.1502	12613	2554	1498
28.1508	12516	2527	1498
28.1515	12416	2499	1498
28.1522	12312	2472	1497
28.1528	12205	2446	1496
28.1535	12094	2420	1495
28.1542	11979	2395	1494
28.1548	11859	2370	1492
28.1555	11736	2346	1491
28.1562	11611	2323	1490
28.1568	11483	2300	1489
28.1575	11354	2278	1488
28.1582	11225	2256	1488
28.1588	11095	2234	1487
28.1595	10964	2212	1487
28.1602	10833	2190	1486
28.1608	10701	2168	1486
28.1615	10569	2146	1486
28.1622	10435	2125	1487
28.1628	10302	2105	1487
28.1635	10169	2084	1488
28.1642	10037	2065	1488
28.1648	9906	2045	1489
28.1655	9777	2026	1489
28.1662	9649	2008	1490
28.1668	9523	1989	1490
28.1675	9396	1972	1490
28.1682	9270	1954	1490
28.1688	9143	1937	1490
28.1695	9015	1921	1490
28.1702	8886	1904	1490
28.1708	8756	1888	1490
28.1715	8626	1871	1489
28.1722	8495	1855	1489
28.1728	8364	1838	1489
28.1735	8234	1820	1489
28.1742	8104	1804	1488
28.1748	7974	1788	1488
28.1755	7844	1772	1488
28.1762	7714	1756	1487
28.1768	7583	1741	1486
28.1775	7453	1726	1485
28.1782	7324	1713	1484
28.1788	7195	1700	1483
28.1795	7068	1687	1481
28.1802	6942	1675	1480
28.1808	6816	1662	1478
28.1815	6692	1650	1477
28.1822	6569	1638	1475
28.1828	6448	1626	1474
28.1835	6328	1615	1473
28.1842	6210	1605	1471
28.1848	6094	1595	1470
28.1855	5979	1585	1469
28.1862	5865	1575	1468
28.1868	5753	1566	1467
28.1875	5643	1558	1466
28.1882	5535	1550	1465
28.1888	5429	1542	1464
28.1895	5326	1535	1463
28.1902	5224	1528	1462
28.1908	5124	1521	1462
28.1915	5026	1514	1461
28.1922	4929	1508	1461
28.1928	4835	1501	1460
28.1935	4742	1495	1460
28.1942	4651	1488	1460
28.1948	4562	1482	1460
28.1955	4474	1475	1460
28.1962	4389	1470	1460
28.1968	4305	1464	1460
28.1975	4224	1459	1460
28.1982	4144	1454	1460
28.1988	4065	1449	1460
28.1995	3989	1444	1460
28.2002	3913	1440	1461
28.2008	3838	1435	1461
28.2015	3766	1431	1462
28.2022	3695	1427	1463
28.2028	3627	1422	1465
28.2035	3560	1418	1467
28.2042	3495	1414	1469
28.2048	3432	1410	1472
28.2055	3370	1406	1474
28.2062	3310	1402	1477
28.2068	3251	1398	1479
28.2075	3193	1395	1481
28.2082	3136	1391	1483
28.2088	3081	1388	1484
28.2095	3026	1385	1485
28.2102	2972	1383	1486
28.2108	2919	1380	1487
28.2115	2867	1377	1487
28.2122	2815	1375	1487
28.2128	2764	1372	1487
28.2135	2715	1370	1486
28.2142	2666	1367	1486
28.2148	2619	1365	1485
28.2155	2573	1362	1485
28.2162	2528	1360	1484
28.2168	2484	1357	1484
28.2175	2440	1354	1483
28.2182	2397	1352	1482
28.2188	2356	1349	1482
28.2195	2314	1347	1481
28.2202	2273	1344	1481
28.2208	2233	1341	1480
28.2215	2192	1338	1480
28.2222	2153	1336	1480
28.2228	2114	1333	1480
28.2235	2074	1331	1480
28.2242	2036	1328	1480
28.2248	1997	1326	1480
28.2255	1959	1324	1480
28.2262	1921	1321	1480
28.2268	1885	1319	1479
28.2275	1849	1316	1478
28.2282	1814	1314	1478
28.2288	1780	1312	1477
28.2295	1747	1310	1477
28.2302	1715	1309	1476
28.2308	1684	1307	1475
28.2315	1654	1305	1475
28.2322	1626	1304	1474
28.2328	1598	1303	1474
28.2335	1571	1302	1474
28.2342	1546	1302	1474
28.2348	1521	1301	1473
28.2355	1496	1301	1472
28.2362	1473	1300	1471
28.2368	1450	1299	1470
28.2375	1428	1299	1469
28.2382	1406	1299	1468
28.2388	1386	1299	1467
28.2395	1365	1298	1467
28.2402	1345	1299	1466
28.2408	1325	1299	1465
28.2415	1305	1299	1465
28.2422	1286	1299	1464
28.2428	1266	1299	1464
28.2435	1247	1300	1464
28.2442	1229	1300	1464
28.2448	1211	1300	1464
28.2455	1194	1300	1464
28.2462	1177	1301	1464
28.2468	1161	1301	1464
28.2475	1144	1301	1464
28.2482	1128	1301	1464
28.2488	1113	1300	1465
28.2495	1097	1300	1465
28.2502	1083	1300	1465
28.2508	1068	1299	1466
28.2515	1054	1298	1467
28.2522	1040	1297	1467
28.2528	1026	1296	1468
28.2535	1012	1295	1469
28.2542	998	1294	1469
28.2548	984	1293	1470
28.2555	970	1293	1470
28.2562	956	1292	1470
28.2568	942	1292	1470
28.2575	928	1291	1470
28.2582	914	1290	1470
28.2588	901	1289	1471
28.2595	887	1288	1471
28.2602	874	1287	1471
28.2608	862	1286	1471
28.2615	850	1285	1471
28.2622	838	1284	1471
28.2628	826	1283	1471
28.2635	815	1282	1471
28.2642	804	1282	1472
28.2648	794	1282	1472
28.2655	783	1283	1473
28.2662	773	1284	1474
28.2668	763	1284	1475
28.2675	753	1285	1476
28.2682	743	1286	1477
28.2688	733	1286	1479
28.2695	723	1287	1480
28.2702	713	1288	1481
28.2708	703	1289	1483
28.2715	693	1290	1484
28.2722	683	1290	1486
28.2728	674	1291	1487
28.2735	664	1292	1488
28.2742	656	1292	1489
28.2748	647	1293	1489
28.2755	639	1293	1490
28.2762	631	1293	1490
28.2768	624	1292	1489
28.2775	616	1292	1489
28.2782	609	1292	1488
28.2788	601	1291	1487
28.2795	594	1291	1486
28.2802	587	1291	1485
28.2808	580	1290	1484
28.2815	573	1290	1482
28.2822	566	1289	1481
28.2828	560	1289	1480
28.2835	554	1289	1479
28.2842	547	1290	1478
28.2848	541	1290	1478
28.2855	535	1290	1477
28.2862	529	1290	1477
28.2868	524	1290	1477
28.2875	518	1290	1477
28.2882	513	1290	1477
28.2888	508	1289	1478
28.2895	504	1288	1479
28.2902	500	1288	1480
28.2908	496	1287	1482
28.2915	492	1287	1483
28.2922	489	1287	1485
28.2928	485	1287	1486
28.2935	481	1287	1488
28.2942	478	1287	1489
28.2948	474	1287	1491
28.2955	471	1287	1493
28.2962	467	1287	1495
28.2968	463	1288	1497
28.2975	459	1288	1499
28.2982	455	1289	1502
28.2988	451	1290	1504
28.2995	447	1291	1506
28.3002	443	1292	1507
28.3008	440	1292	1509
28.3015	436	1293	1511
28.3022	433	1294	1513
28.3028	430	1295	1514
28.3035	427	1296	1516
28.3042	424	1298	1517
28.3048	421	1298	1518
28.3055	418	1299	1518
28.3062	416	1300	1518
28.3068	413	1301	1518
28.3075	411	1302	1518
28.3082	409	1303	1517
28.3088	406	1303	1517
28.3095	404	1304	1517
28.3102	402	1305	1516
28.3108	400	1305	1516
28.3115	398	1306	1516
28.3122	395	1307	1515
28.3128	393	1307	1515
28.3135	391	1308	1515
28.3142	389	1308	1515
28.3148	388	1309	1515
28.3155	386	1310	1515
28.3162	385	1312	1515
28.3168	384	1313	1514
28.3175	383	1314	1514
28.3182	382	1315	1513
28.3188	381	1317	1512
28.3195	379	1317	1512
28.3202	378	1318	1512
28.3208	376	1318	1512
28.3215	375	1319	1512
28.3222	373	1319	1512
28.3228	372	1319	1512
28.3235	370	1319	1512
28.3242	368	1318	1513
28.3248	366	1318	1513
28.3255	365	1318	1514
28.3262	363	1318	1514
28.3268	361	1318	1514
28.3275	360	1318	1514
28.3282	358	1319	1514
28.3288	356	1319	1514
28.3295	354	1319	1513
28.3302	352	1319	1513
28.3308	350	1319	1512
28.3315	348	1319	1512
28.3322	346	1318	1512
28.3328	344	1317	1512
28.3335	342	1316	1513
28.3342	339	1315	1514
28.3348	337	1315	1515
28.3355	335	1314	1515
28.3362	333	1313	1516
28.3368	331	1312	1517
28.3375	329	1311	1517
28.3382	328	1311	1517
28.3388	326	1311	1518
28.3395	325	1311	1518
28.3402	323	1311	1518
28.3408	322	1311	1519
28.3415	320	1311	1519
28.3422	319	1310	1520
28.3428	318	1311	1521
28.3435	316	1310	1521
28.3442	315	1311	1522
28.3448	314	1311	1523
28.3455	314	1311	1523
28.3462	313	1311	1523
28.3468	312	1312	1523
28.3475	310	1313	1523
28.3482	309	1314	1523
28.3488	307	1315	1522
28.3495	306	1315	1522
28.3502	304	1316	1522
28.3508	302	1318	1523
28.3515	301	1319	1523
28.3522	300	1320	1523
28.3528	299	1321	1523
28.3535	298	1323	1523
28.3542	298	1324	1523
28.3548	297	1324	1523
28.3555	297	1325	1523
28.3562	296	1326	1523
28.3568	296	1326	1523
28.3575	296	1327	1524
28.3582	295	1328	1525
28.3588	294	1329	1526
28.3595	293	1330	1526
28.3602	292	1331	1527
28.3608	291	1332	1527
28.3615	291	1333	1528
28.3622	290	1334	1527
28.3628	290	1334	1527
28.3635	290	1335	1526
28.3642	289	1336	1526
28.3648	290	1337	1525
28.3655	290	1337	1524
28.3662	290	1338	1523
28.3668	290	1339	1522
28.3675	290	1340	1521
28.3682	290	1340	1520
28.3688	291	1341	1520
28.3695	291	1342	1519
28.3702	291	1343	1519
28.3708	292	1344	1518
28.3715	292	1345	1518
28.3722	292	1346	1518
28.3728	292	1347	1518
28.3735	292	1349	1518
28.3742	292	1350	1519
28.3748	292	1350	1519
28.3755	292	1351	1520
28.3762	292	1352	1521
28.3768	292	1352	1521
28.3775	292	1352	1522
28.3782	292	1352	1522
28.3788	292	1351	1523
28.3795	292	1351	1523
28.3802	292	1352	1524
28.3808	292	1352	1525
28.3815	293	1352	1526
28.3822	293	1353	1527
28.3828	294	1354	1528
28.3835	294	1355	1529
28.3842	295	1356	1530
28.3848	295	1358	1531
28.3855	295	1360	1531
28.3862	295	1362	1532
28.3868	295	1363	1533
28.3875	295	1365	1533
28.3882	294	1367	1533
28.3888	294	1369	1533
28.3895	294	1371	1533
28.3902	295	1374	1532
28.3908	295	1377	1531
28.3915	296	1380	1530
28.3922	297	1384	1529
28.3928	298	1387	1528
28.3935	299	1390	1527
28.3942	301	1393	1526
28.3948	303	1396	1525
28.3955	305	1399	1523
28.3962	308	1401	1522
28.3968	310	1403	1521
28.3975	313	1405	1519
28.3982	316	1407	1518
28.3988	320	1410	1517
28.3995	323	1412	1516
28.4002	327	1414	1516
28.4008	331	1416	1515
28.4015	335	1418	1514
28.4022	339	1420	1514
28.4028	342	1422	1514
28.4035	347	1425	1514
28.4042	351	1427	1514
28.4048	355	1430	1514
28.4055	359	1432	1514
28.4062	363	1435	1515
28.4068	367	1437	1515
28.4075	371	1440	1516
28.4082	376	1442	1517
28.4088	380	1444	1518
28.4095	385	1447	1518
28.4102	390	1449	1519
28.4108	395	1452	1520
28.4115	400	1454	1521
28.4122	405	1457	1522
28.4128	411	1459	1524
28.4135	416	1461	1525
28.4142	422	1463	1526
28.4148	429	1465	1528
28.4155	435	1468	1530
28.4162	442	1470	1532
28.4168	449	1472	1534
28.4175	455	1474	1535
28.4182	462	1476	1537
28.4188	469	1478	1539
28.4195	475	1480	1540
28.4202	482	1482	1541
28.4208	489	1484	1542
28.4215	495	1486	1542
28.4222	502	1489	1543
28.4228	508	1491	1543
28.4235	515	1493	1544
28.4242	522	1494	1544
28.4248	529	1496	1545
28.4255	536	1497	1545
28.4262	544	1499	1546
28.4268	552	1501	1546
28.4275	560	1502	1547
28.4282	567	1504	1547
28.4288	575	1505	1547
28.4295	583	1506	1547
28.4302	591	1507	1547
28.4308	599	1509	1547
28.4315	608	1510	1547
28.4322	616	1511	1546
28.4328	625	1513	1546
28.4335	633	1514	1546
28.4342	641	1515	1545
28.4348	649	1515	1544
28.4355	657	1516	1543
28.4362	665	1517	1542
28.4368	672	1518	1541
28.4375	680	1519	1540
28.4382	687	1519	1540
28.4388	694	1519	1539
28.4395	702	1520	1538
28.4402	708	1520	1538
28.4408	715	1521	1537
28.4415	722	1521	1536
28.4422	729	1521	1535
28.4428	736	1522	1535
28.4435	743	1523	1534
28.4442	749	1523	1534
28.4448	755	1524	1534
28.4455	761	1525	1534
28.4462	767	1525	1534
28.4468	773	1526	1534
28.4475	779	1526	1534
28.4482	784	1527	1534
28.4488	790	1528	1535
28.4495	795	1529	1535
28.4502	800	1529	1535
28.4508	806	1529	1536
28.4515	811	1529	1536
28.4522	817	1529	1535
28.4528	823	1529	1535
28.4535	829	1529	1535
28.4542	834	1529	1535
28.4548	840	1528	1535
28.4555	846	1528	1535
28.4562	851	1527	1535
28.4568	857	1527	1535
28.4575	862	1526	1535
28.4582	867	1525	1535
28.4588	871	1524	1536
28.4595	876	1523	1536
28.4602	879	1522	1537
28.4608	883	1521	1537
28.4615	886	1519	1538
28.4622	888	1517	1539
28.4628	890	1516	1540
28.4635	892	1515	1541
28.4642	893	1513	1541
28.4648	894	1512	1542
28.4655	894	1511	1543
28.4662	894	1510	1543
28.4668	893	1509	1544
28.4675	892	1508	1544
28.4682	891	1506	1545
28.4688	889	1505	1546
28.4695	887	1504	1547
28.4702	885	1503	1548
28.4708	882	1501	1549
28.4715	879	1500	1551
28.4722	876	1498	1552
28.4728	872	1497	1553
28.4735	869	1496	1553
28.4742	865	1496	1554
28.4748	862	1495	1555
28.4755	858	1495	1555
28.4762	854	1495	1556
28.4768	851	1496	1556
28.4775	848	1496	1556
28.4782	844	1496	1557
28.4788	841	1496	1558
28.4795	837	1497	1558
28.4802	832	1497	1559
28.4808	828	1497	1559
28.4815	823	1498	1559
28.4822	818	1499	1559
28.4828	813	1500	1559
28.4835	808	1502	1560
28.4842	803	1503	1560
28.4848	798	1505	1559
28.4855	793	1507	1559
28.4862	788	1508	1559
28.4868	783	1510	1559
28.4875	778	1511	1560
28.4882	773	1513	1560
28.4888	769	1515	1560
28.4895	764	1517	1561
28.4902	759	1518	1561
28.4908	754	1519	1561
28.4915	749	1521	1562
28.4922	744	1522	1562
28.4928	740	1523	1562
28.4935	736	1525	1563
28.4942	732	1527	1564
28.4948	728	1528	1566
28.4955	725	1530	1567
28.4962	722	1531	1569
28.4968	719	1533	1571
28.4975	716	1534	1572
28.4982	713	1536	1573
28.4988	711	1537	1574
28.4995	709	1538	1575
28.5002	707	1540	1576
28.5008	705	1541	1577
28.5015	703	1542	1578
28.5022	701	1543	1578
28.5028	700	1544	1578
28.5035	698	1545	1578
28.5042	697	1546	1578
28.5048	696	1547	1578
28.5055	695	1549	1578
28.5062	694	1550	1578
28.5068	694	1551	1578
28.5075	694	1552	1578
28.5082	694	1553	1578
28.5088	694	1554	1578
28.5095	695	1555	1579
28.5102	695	1556	1579
28.5108	696	1557	1579
28.5115	697	1559	1580
28.5122	699	1560	1581
28.5128	700	1561	1581
28.5135	703	1562	1582
28.5142	705	1564	1583
28.5148	708	1565	1584
28.5155	711	1566	1585
28.5162	715	1566	1586
28.5168	718	1567	1587
28.5175	721	1568	1587
28.5182	725	1569	1588
28.5188	730	1570	1589
28.5195	734	1572	1589
28.5202	739	1573	1590
28.5208	743	1574	1592
28.5215	747	1575	1594
28.5222	752	1576	1596
28.5228	757	1577	1597
28.5235	761	1578	1599
28.5242	766	1578	1600
28.5248	772	1577	1601
28.5255	777	1577	1602
28.5262	783	1576	1603
28.5268	789	1575	1604
28.5275	794	1574	1605
28.5282	800	1573	1605
28.5288	805	1572	1606
28.5295	810	1571	1607
28.5302	815	1570	1607
28.5308	820	1569	1607
28.5315	825	1568	1607
28.5322	830	1567	1607
28.5328	834	1567	1608
28.5335	838	1566	1608
28.5342	842	1565	1608
28.5348	846	1564	1609
28.5355	850	1562	1609
28.5362	853	1561	1610
28.5368	857	1559	1610
28.5375	860	1557	1611
28.5382	863	1555	1611
28.5388	866	1553	1612
28.5395	868	1550	1611
28.5402	870	1548	1611
28.5408	873	1545	1611
28.5415	874	1543	1611
28.5422	876	1540	1611
28.5428	877	1538	1611
28.5435	878	1536	1611
28.5442	879	1534	1611
28.5448	879	1532	1611
28.5455	880	1530	1610
28.5462	880	1528	1610
28.5468	880	1525	1610
28.5475	880	1523	1610
28.5482	880	1521	1610
28.5488	879	1519	1611
28.5495	878	1517	1611
28.5502	877	1515	1611
28.5508	875	1512	1611
28.5515	872	1510	1611
28.5522	869	1507	1611
28.5528	865	1506	1611
28.5535	861	1504	1611
28.5542	857	1503	1611
28.5548	852	1502	1611
28.5555	847	1501	1611
28.5562	842	1500	1611
28.5568	836	1499	1611
28.5575	831	1498	1612
28.5582	826	1496	1612
28.5588	821	1495	1612
28.5595	816	1495	1612
28.5602	811	1495	1612
28.5608	806	1495	1612
28.5615	801	1495	1612
28.5622	796	1495	1611
28.5628	792	1495	1610
28.5635	787	1495	1610
28.5642	781	1495	1610
28.5648	776	1495	1610
28.5655	770	1495	1611
28.5662	764	1495	1611
28.5668	758	1495	1612
28.5675	752	1495	1613
28.5682	745	1494	1613
28.5688	739	1494	1614
28.5695	732	1493	1615
28.5702	726	1492	1616
28.5708	719	1491	1617
28.5715	713	1489	1618
28.5722	706	1488	1619
28.5728	699	1486	1620
28.5735	693	1485	1620
28.5742	686	1484	1621
28.5748	680	1484	1622
28.5755	673	1484	1623
28.5762	667	1484	1624
28.5768	660	1484	1625
28.5775	653	1484	1626
28.5782	646	1485	1627
28.5788	639	1485	1628
28.5795	632	1486	1629
28.5802	624	1487	1630
28.5808	617	1488	1630
28.5815	610	1489	1631
28.5822	602	1490	1632
28.5828	595	1491	1633
28.5835	588	1492	1633
28.5842	581	1492	1634
28.5848	574	1493	1634
28.5855	568	1493	1634
28.5862	562	1494	1635
28.5868	555	1495	1635
28.5875	549	1495	1636
28.5882	542	1496	1636
28.5888	536	1497	1636
28.5895	530	1497	1637
28.5902	523	1498	1638
28.5908	517	1498	1640
28.5915	511	1498	1641
28.5922	505	1498	1642
28.5928	499	1498	1643
28.5935	493	1497	1644
28.5942	487	1497	1645
28.5948	481	1496	1646
28.5955	476	1495	1647
28.5962	470	1494	1648
28.5968	465	1493	1649
28.5975	459	1492	1650
28.5982	454	1491	1651
28.5988	449	1490	1651
28.5995	444	1490	1652
28.6002	439	1489	1652
28.6008	435	1489	1653
28.6015	430	1489	1653
28.6022	426	1489	1653
28.6028	422	1490	1653
28.6035	418	1490	1653
28.6042	414	1490	1653
28.6048	409	1490	1652
28.6055	406	1490	1652
28.6062	402	1490	1653
28.6068	398	1490	1653
28.6075	395	1490	1654
28.6082	391	1490	1655
28.6088	388	1490	1656
28.6095	385	1490	1657
28.6102	382	1490	1658
28.6108	380	1490	1659
28.6115	377	1490	1660
28.6122	375	1490	1660
28.6128	373	1490	1661
28.6135	371	1490	1661
28.6142	369	1490	1661
28.6148	367	1490	1662
28.6155	366	1490	1662
28.6162	365	1490	1662
28.6168	364	1491	1662
28.6175	363	1492	1663
28.6182	362	1492	1663
28.6188	361	1492	1663
28.6195	360	1493	1663
28.6202	359	1493	1663
28.6208	359	1493	1663
28.6215	358	1494	1662
28.6222	358	1494	1662
28.6228	358	1495	1661
28.6235	357	1496	1661
28.6242	357	1497	1660
28.6248	357	1498	1659
28.6255	357	1500	1659
28.6262	357	1502	1659
28.6268	357	1503	1658
28.6275	357	1505	1658
28.6282	358	1505	1657
28.6288	359	1506	1657
28.6295	359	1507	1656
28.6302	360	1508	1656
28.6308	360	1508	1655
28.6315	360	1509	1655
28.6322	361	1510	1654
28.6328	361	1511	1654
28.6335	362	1512	1653
28.6342	363	1514	1653
28.6348	363	1515	1653
28.6355	363	1516	1654
28.6362	363	1517	1654
28.6368	363	1517	1655
28.6375	363	1518	1656
28.6382	364	1519	1657
28.6388	364	1519	1658
28.6395	365	1519	1660
28.6402	366	1519	1662
28.6408	367	1519	1664
28.6415	368	1519	1666
28.6422	369	1519	1667
28.6428	371	1519	1669
28.6435	372	1519	1670
28.6442	374	1519	1670
28.6448	376	1519	1671
28.6455	379	1519	1672
28.6462	382	1519	1673
28.6468	385	1519	1674
28.6475	388	1519	1674
28.6482	391	1518	1675
28.6488	393	1518	1676
28.6495	396	1518	1677
28.6502	399	1518	1678
28.6508	401	1518	1679
28.6515	404	1519	1680
28.6522	406	1519	1681
28.6528	408	1520	1681
28.6535	410	1520	1682
28.6542	412	1520	1682
28.6548	414	1520	1682
28.6555	416	1520	1681
28.6562	417	1520	1681
28.6568	419	1520	1680
28.6575	420	1520	1680
28.6582	422	1520	1679
28.6588	423	1520	1679
28.6595	424	1521	1679
28.6602	425	1521	1678
28.6608	426	1521	1677
28.6615	427	1521	1677
28.6622	428	1521	1677
28.6628	429	1522	1676
28.6635	430	1522	1676
28.6642	431	1522	1676
28.6648	432	1522	1676
28.6655	433	1522	1676
28.6662	434	1522	1676
28.6668	435	1521	1676
28.6675	436	1521	1677
28.6682	437	1522	1677
28.6688	437	1522	1678
28.6695	437	1523	1678
28.6702	437	1523	1679
28.6708	437	1523	1681
28.6715	436	1523	1682
28.6722	435	1523	1684
28.6728	434	1523	1686
28.6735	433	1523	1688
28.6742	432	1523	1690
28.6748	432	1523	1693
28.6755	431	1523	1695
28.6762	431	1523	1697
28.6768	431	1522	1700
28.6775	431	1522	1703
28.6782	431	1521	1706
28.6788	432	1521	1709
28.6795	432	1522	1712
28.6802	432	1522	1716
28.6808	432	1523	1719
28.6815	432	1524	1723
28.6822	432	1525	1727
28.6828	433	1526	1731
28.6835	433	1527	1736
28.6842	433	1528	1740
28.6848	433	1529	1744
28.6855	434	1530	1749
28.6862	434	1531	1754
28.6868	434	1533	1759
28.6875	434	1535	1763
28.6882	433	1536	1768
28.6888	432	1538	1773
28.6895	432	1539	1777
28.6902	431	1541	1782
28.6908	430	1543	1788
28.6915	428	1545	1793
28.6922	427	1546	1799
28.6928	426	1547	1805
28.6935	426	1548	1812
28.6942	425	1550	1818
28.6948	425	1551	1824
28.6955	424	1553	1832
28.6962	424	1554	1839
28.6968	423	1555	1847
28.6975	422	1557	1856
28.6982	421	1558	1865
28.6988	420	1559	1874
28.6995	419	1559	1884
28.7002	418	1560	1893
28.7008	416	1560	1904
28.7015	415	1561	1914
28.7022	413	1560	1924
28.7028	412	1560	1934
28.7035	410	1560	1945
28.7042	408	1560	1955
28.7048	406	1560	1965
28.7055	404	1560	1975
28.7062	401	1559	1985
28.7068	399	1559	1995
28.7075	397	1559	2005
28.7082	395	1559	2015
28.7088	393	1558	2026
28.7095	391	1558	2036
28.7102	389	1557	2046
28.7108	387	1556	2055
28.7115	385	1555	2065
28.7122	383	1554	2075
28.7128	381	1553	2084
28.7135	379	1552	2094
28.7142	377	1550	2104
28.7148	374	1549	2114
28.7155	372	1547	2124
28.7162	371	1545	2134
28.7168	369	1544	2145
28.7175	367	1542	2156
28.7182	366	1540	2167
28.7188	364	1538	2179
28.7195	363	1537	2191
28.7202	361	1535	2204
28.7208	360	1533	2217
28.7215	358	1532	2230
28.7222	357	1531	2244
28.7228	355	1530	2258
28.7235	353	1529	2273
28.7242	351	1529	2289
28.7248	349	1528	2304
28.7255	348	1528	2320
28.7262	346	1529	2336
28.7268	345	1529	2352
28.7275	343	1529	2369
28.7282	341	1531	2386
28.7288	339	1532	2403
28.7295	337	1533	2419
28.7302	336	1534	2436
28.7308	334	1535	2453
28.7315	332	1536	2469
28.7322	330	1537	2486
28.7328	328	1538	2503
28.7335	327	1540	2520
28.7342	325	1541	2537
28.7348	324	1542	2555
28.7355	322	1543	2572
28.7362	321	1543	2589
28.7368	319	1544	2606
28.7375	318	1545	2622
28.7382	316	1545	2638
28.7388	315	1545	2654
28.7395	313	1545	2669
28.7402	312	1545	2683
28.7408	311	1545	2697
28.7415	310	1545	2710
28.7422	309	1545	2722
28.7428	308	1545	2734
28.7435	307	1545	2745
28.7442	306	1545	2756
28.7448	305	1545	2767
28.7455	304	1545	2778
28.7462	303	1546	2789
28.7468	302	1547	2800
28.7475	301	1548	2811
28.7482	299	1549	2823
28.7488	298	1551	2835
28.7495	297	1553	2847
28.7502	296	1554	2859
28.7508	295	1556	2871
28.7515	294	1557	2883
28.7522	293	1558	2895
28.7528	293	1559	2906
28.7535	292	1560	2917
28.7542	292	1561	2928
28.7548	292	1562	2938
28.7555	292	1564	2948
28.7562	291	1565	2957
28.7568	291	1567	2967
28.7575	290	1569	2976
28.7582	290	1570	2985
28.7588	289	1572	2994
28.7595	288	1574	3002
28.7602	288	1575	3011
28.7608	288	1577	3019
28.7615	287	1579	3027
28.7622	287	1581	3036
28.7628	287	1583	3044
28.7635	287	1585	3051
28.7642	287	1586	3059
28.7648	287	1588	3067
28.7655	288	1590	3074
28.7662	288	1591	3080
28.7668	289	1593	3086
28.7675	290	1594	3092
28.7682	291	1596	3096
28.7688	291	1597	3100
28.7695	292	1598	3104
28.7702	293	1600	3108
28.7708	294	1601	3112
28.7715	294	1602	3115
28.7722	295	1604	3118
28.7728	296	1606	3121
28.7735	297	1608	3124
28.7742	298	1609	3126
28.7748	299	1610	3128
28.7755	301	1611	3129
28.7762	302	1612	3130
28.7768	303	1613	3131
28.7775	305	1613	3131
28.7782	306	1613	3131
28.7788	307	1614	3131
28.7795	308	1614	3131
28.7802	310	1615	3130
28.7808	311	1617	3129
28.7815	312	1618	3128
28.7822	313	1620	3126
28.7828	314	1621	3123
28.7835	315	1622	3121
28.7842	316	1623	3117
28.7848	317	1624	3114
28.7855	318	1626	3109
28.7862	319	1627	3105
28.7868	319	1629	3100
28.7875	319	1630	3095
28.7882	319	1632	3090
28.7888	318	1633	3084
28.7895	318	1634	3078
28.7902	319	1635	3071
28.7908	319	1636	3065
28.7915	320	1636	3058
28.7922	321	1637	3051
28.7928	322	1637	3044
28.7935	323	1638	3037
28.7942	323	1638	3029
28.7948	324	1639	3021
28.7955	325	1639	3013
28.7962	326	1639	3004
28.7968	327	1639	2996
28.7975	327	1639	2987
28.7982	328	1639	2978
28.7988	329	1639	2970
28.7995	329	1639	2961
28.8002	330	1639	2953
28.8008	330	1639	2944
28.8015	330	1639	2935
28.8022	331	1639	2927
28.8028	331	1639	2917
28.8035	331	1638	2908
28.8042	331	1638	2898
28.8048	331	1638	2888
28.8055	331	1638	2878
28.8062	331	1638	2867
28.8068	331	1637	2857
28.8075	331	1637	2846
28.8082	331	1637	2835
28.8088	331	1638	2824
28.8095	331	1638	2813
28.8102	331	1638	2803
28.8108	331	1639	2793
28.8115	331	1640	2783
28.8122	331	1641	2773
28.8128	331	1642	2762
28.8135	331	1643	2752
28.8142	332	1645	2742
28.8148	332	1646	2732
28.8155	333	1647	2721
28.8162	333	1647	2711
28.8168	334	1648	2700
28.8175	335	1648	2689
28.8182	335	1648	2678
28.8188	335	1647	2666
28.8195	336	1647	2654
28.8202	336	1647	2642
28.8208	336	1647	2629
28.8215	337	1646	2616
28.8222	337	1646	2604
28.8228	337	1646	2591
28.8235	337	1646	2579
28.8242	337	1646	2568
28.8248	336	1646	2556
28.8255	336	1646	2544
28.8262	335	1645	2532
28.8268	335	1645	2520
28.8275	336	1645	2509
28.8282	336	1644	2498
28.8288	336	1644	2487
28.8295	336	1644	2477
28.8302	336	1644	2467
28.8308	336	1645	2457
28.8315	336	1646	2448
28.8322	336	1647	2439
28.8328	336	1647	2431
28.8335	336	1648	2422
28.8342	336	1649	2414
28.8348	336	1649	2406
28.8355	336	1649	2398
28.8362	336	1650	2390
28.8368	336	1651	2381
28.8375	336	1651	2373
28.8382	336	1651	2365
28.8388	336	1651	2357
28.8395	335	1651	2349
28.8402	335	1651	2340
28.8408	335	1651	2332
28.8415	334	1651	2323
28.8422	333	1652	2314
28.8428	332	1652	2305
28.8435	332	1653	2296
28.8442	331	1653	2288
28.8448	330	1654	2279
28.8455	329	1654	2271
28.8462	329	1655	2262
28.8468	329	1655	2253
28.8475	330	1655	2244
28.8482	330	1656	2236
28.8488	330	1656	2227
28.8495	330	1656	2219
28.8502	330	1657	2210
28.8508	329	1657	2202
28.8515	329	1657	2194
28.8522	329	1658	2186
28.8528	329	1658	2178
28.8535	328	1658	2171
28.8542	328	1659	2163
28.8548	328	1660	2156
28.8555	327	1662	2150
28.8562	327	1664	2143
28.8568	326	1665	2136
28.8575	326	1667	2130
28.8582	326	1668	2123
28.8588	327	1670	2116
28.8595	327	1671	2109
28.8602	328	1671	2102
28.8608	329	1672	2095
28.8615	329	1672	2088
28.8622	330	1672	2081
28.8628	331	1672	2074
28.8635	332	1671	2067
28.8642	333	1670	2060
28.8648	334	1670	2054
28.8655	336	1669	2048
28.8662	337	1668	2043
28.8668	339	1667	2038
28.8675	340	1666	2033
28.8682	342	1664	2028
28.8688	344	1663	2023
28.8695	345	1662	2019
28.8702	347	1660	2014
28.8708	348	1658	2010
28.8715	350	1657	2006
28.8722	351	1655	2002
28.8728	352	1653	1997
28.8735	353	1651	1993
28.8742	354	1650	1989
28.8748	355	1648	1984
28.8755	357	1647	1980
28.8762	358	1645	1976
28.8768	359	1644	1972
28.8775	361	1642	1968
28.8782	363	1640	1964
28.8788	364	1638	1960
28.8795	366	1636	1956
28.8802	368	1635	1951
28.8808	370	1634	1947
28.8815	372	1634	1942
28.8822	374	1634	1937
28.8828	376	1634	1932
28.8835	378	1634	1927
28.8842	379	1635	1922
28.8848	380	1636	1918
28.8855	382	1637	1914
28.8862	383	1637	1911
28.8868	384	1638	1907
28.8875	385	1639	1903
28.8882	385	1640	1900
28.8888	386	1640	1896
28.8895	387	1641	1893
28.8902	388	1641	1890
28.8908	389	1641	1887
28.8915	390	1641	1884
28.8922	391	1641	1882
28.8928	392	1641	1879
28.8935	393	1642	1877
28.8942	394	1642	1875
28.8948	395	1642	1873
28.8955	396	1643	1872
28.8962	398	1644	1870
28.8968	399	1644	1869
28.8975	400	1644	1867
28.8982	401	1645	1866
28.8988	403	1645	1865
28.8995	404	1646	1864
28.9002	406	1647	1863
28.9008	407	1648	1862
28.9015	408	1649	1861
28.9022	409	1650	1860
28.9028	410	1651	1860
28.9035	412	1652	1859
28.9042	413	1652	1858
28.9048	413	1653	1858
28.9055	413	1653	1857
28.9062	413	1654	1857
28.9068	413	1654	1856
28.9075	413	1653	1855
28.9082	412	1653	1855
28.9088	412	1653	1854
28.9095	412	1652	1853
28.9102	413	1651	1852
28.9108	413	1651	1850
28.9115	414	1650	1849
28.9122	414	1649	1848
28.9128	414	1648	1848
28.9135	414	1648	1847
28.9142	414	1648	1846
28.9148	415	1648	1845
28.9155	414	1648	1844
28.9162	414	1648	1842
28.9168	414	1648	1841
28.9175	414	1648	1839
28.9182	413	1648	1838
28.9188	413	1648	1836
28.9195	413	1648	1835
28.9202	413	1648	1833
28.9208	413	1648	1832
28.9215	413	1648	1831
28.9222	413	1648	1830
28.9228	412	1648	1829
28.9235	412	1648	1828
28.9242	412	1648	1827
28.9248	412	1648	1826
28.9255	411	1648	1825
28.9262	411	1648	1824
28.9268	411	1648	1824
28.9275	410	1649	1824
28.9282	409	1650	1824
28.9288	408	1651	1824
28.9295	407	1652	1825
28.9302	406	1653	1825
28.9308	406	1654	1826
28.9315	405	1655	1826
28.9322	404	1657	1826
28.9328	403	1658	1827
28.9335	402	1660	1828
28.9342	401	1661	1828
28.9348	401	1663	1829
28.9355	400	1664	1830
28.9362	399	1666	1830
28.9368	399	1667	1830
28.9375	398	1669	1830
28.9382	398	1670	1830
28.9388	397	1672	1830
28.9395	397	1673	1829
28.9402	396	1674	1828
28.9408	396	1675	1827
28.9415	396	1676	1827
28.9422	396	1678	1826
28.9428	396	1679	1825
28.9435	396	1681	1824
28.9442	396	1683	1824
28.9448	395	1685	1823
28.9455	396	1687	1823
28.9462	395	1689	1822
28.9468	395	1690	1822
28.9475	395	1692	1822
28.9482	395	1694	1822
28.9488	395	1695	1822
28.9495	395	1697	1823
28.9502	395	1698	1824
28.9508	394	1700	1825
28.9515	394	1701	1827
28.9522	394	1702	1828
28.9528	394	1703	1830
28.9535	394	1704	1832
28.9542	394	1705	1834
28.9548	395	1707	1836
28.9555	395	1708	1838
28.9562	395	1709	1840
28.9568	396	1711	1842
28.9575	396	1712	1844
28.9582	396	1713	1846
28.9588	397	1714	1847
28.9595	397	1715	1849
28.9602	397	1715	1850
28.9608	397	1716	1851
28.9615	396	1717	1853
28.9622	396	1717	1854
28.9628	395	1717	1855
28.9635	394	1717	1856
28.9642	394	1718	1858
28.9648	393	1718	1859
28.9655	393	1719	1861
28.9662	393	1720	1862
28.9668	394	1720	1863
28.9675	394	1721	1865
28.9682	394	1722	1866
28.9688	395	1724	1866
28.9695	395	1725	1867
28.9702	395	1725	1868
28.9708	395	1727	1869
28.9715	395	1728	1870
28.9722	395	1729	1871
28.9728	395	1730	1873
28.9735	395	1732	1875
28.9742	395	1733	1877
28.9748	395	1735	1879
28.9755	395	1737	1881
28.9762	395	1739	1884
28.9768	395	1741	1886
28.9775	395	1743	1889
28.9782	395	1744	1891
28.9788	394	1746	1893
28.9795	394	1748	1895
28.9802	393	1750	1897
28.9808	393	1752	1899
28.9815	393	1754	1900
28.9822	392	1757	1902
28.9828	392	1759	1903
28.9835	392	1762	1905
28.9842	392	1764	1907
28.9848	392	1767	1909
28.9855	392	1769	1911
28.9862	393	1772	1913
28.9868	392	1774	1915
28.9875	392	1776	1917
28.9882	392	1779	1919
28.9888	392	1781	1921
28.9895	392	1784	1922
28.9902	392	1786	1924
28.9908	392	1789	1926
28.9915	393	1792	1927
28.9922	393	1794	1929
28.9928	394	1797	1930
28.9935	394	1799	1932
28.9942	395	1801	1934
28.9948	395	1803	1936
28.9955	396	1805	1938
28.9962	397	1806	1941
28.9968	397	1808	1943
28.9975	398	1809	1946
28.9982	399	1810	1948
28.9988	400	1812	1951
28.9995	401	1813	1953
29.0002	402	1814	1954
29.0008	403	1815	1956
29.0015	403	1816	1957
29.0022	404	1817	1958
29.0028	404	1818	1959
29.0035	405	1820	1959
29.0042	405	1822	1960
29.0048	405	1824	1961
29.0055	405	1825	1962
29.0062	406	1827	1963
29.0068	406	1829	1964
29.0075	407	1831	1965
29.0082	408	1833	1966
29.0088	408	1835	1967
29.0095	409	1838	1968
29.0102	409	1841	1968
29.0108	410	1843	1969
29.0115	410	1846	1969
29.0122	410	1848	1969
29.0128	411	1851	1969
29.0135	410	1853	1969
29.0142	411	1855	1969
29.0148	411	1857	1969
29.0155	411	1859	1969
29.0162	412	1861	1968
29.0168	413	1863	1968
29.0175	414	1864	1968
29.0182	415	1865	1967
29.0188	416	1867	1967
29.0195	417	1869	1967
29.0202	418	1870	1966
29.0208	419	1870	1966
29.0215	420	1871	1965
29.0222	420	1872	1964
29.0228	421	1872	1964
29.0235	422	1873	1964
29.0242	423	1873	1963
29.0248	424	1874	1962
29.0255	425	1874	1961
29.0262	426	1874	1959
29.0268	427	1874	1958
29.0275	428	1874	1957
29.0282	430	1874	1956
29.0288	431	1874	1955
29.0295	433	1874	1954
29.0302	434	1874	1953
29.0308	436	1874	1951
29.0315	437	1873	1950
29.0322	439	1872	1948
29.0328	441	1871	1946
29.0335	443	1869	1945
29.0342	445	1867	1943
29.0348	447	1865	1941
29.0355	449	1864	1940
29.0362	451	1862	1938
29.0368	453	1860	1937
29.0375	456	1858	1936
29.0382	458	1855	1935
29.0388	460	1853	1934
29.0395	463	1850	1933
29.0402	465	1848	1932
29.0408	468	1846	1931
29.0415	470	1844	1930
29.0422	472	1843	1929
29.0428	475	1841	1928
29.0435	477	1839	1927
29.0442	479	1836	1925
29.0448	482	1834	1924
29.0455	484	1831	1923
29.0462	486	1829	1922
29.0468	488	1827	1921
29.0475	490	1825	1919
29.0482	492	1823	1918
29.0488	494	1822	1917
29.0495	496	1821	1916
29.0502	498	1820	1915
29.0508	500	1819	1915
29.0515	502	1818	1914
29.0522	504	1817	1913
29.0528	506	1816	1913
29.0535	508	1816	1912
29.0542	510	1815	1912
29.0548	512	1815	1911
29.0555	513	1814	1911
29.0562	514	1814	1910
29.0568	516	1814	1909
29.0575	517	1813	1909
29.0582	518	1812	1908
29.0588	520	1811	1908
29.0595	522	1810	1907
29.0602	523	1810	1908
29.0608	525	1809	1908
29.0615	527	1808	1907
29.0622	528	1806	1907
29.0628	529	1805	1907
29.0635	531	1804	1907
29.0642	532	1803	1906
29.0648	534	1802	1906
29.0655	535	1801	1906
29.0662	536	1801	1906
29.0668	538	1800	1905
29.0675	539	1799	1905
29.0682	540	1798	1904
29.0688	541	1798	1903
29.0695	541	1797	1903
29.0702	542	1797	1902
29.0708	543	1796	1901
29.0715	543	1796	1901
29.0722	544	1797	1902
29.0728	545	1797	1902
29.0735	545	1798	1903
29.0742	546	1798	1904
29.0748	546	1799	1905
29.0755	547	1800	1907
29.0762	547	1800	1909
29.0768	547	1801	1911
29.0775	547	1802	1913
29.0782	548	1803	1915
29.0788	548	1804	1918
29.0795	548	1806	1920
29.0802	548	1808	1923
29.0808	548	1810	1926
29.0815	548	1813	1929
29.0822	547	1816	1932
29.0828	547	1819	1935
29.0835	547	1823	1939
29.0842	547	1826	1943
29.0848	546	1831	1947
29.0855	546	1835	1951
29.0862	545	1839	1955
29.0868	545	1843	1960
29.0875	544	1847	1965
29.0882	544	1852	1970
29.0888	543	1858	1975
29.0895	543	1863	1980
29.0902	542	1869	1986
29.0908	542	1874	1992
29.0915	541	1880	1999
29.0922	541	1886	2006
29.0928	540	1892	2014
29.0935	539	1898	2022
29.0942	538	1905	2031
29.0948	538	1912	2040
29.0955	537	1920	2049
29.0962	537	1928	2059
29.0968	536	1937	2070
29.0975	535	1946	2082
29.0982	534	1956	2094
29.0988	533	1967	2106
29.0995	532	1977	2119
29.1002	531	1989	2133
29.1008	529	2001	2147
29.1015	528	2013	2161
29.1022	526	2027	2176
29.1028	524	2040	2191
29.1035	522	2054	2206
29.1042	521	2069	2222
29.1048	519	2084	2240
29.1055	517	2099	2258
29.1062	515	2115	2276
29.1068	513	2132	2296
29.1075	511	2149	2316
29.1082	510	2166	2337
29.1088	507	2183	2359
29.1095	505	2201	2381
29.1102	503	2219	2405
29.1108	500	2238	2428
29.1115	498	2257	2453
29.1122	496	2276	2477
29.1128	493	2297	2502
29.1135	491	2318	2526
29.1142	489	2339	2551
29.1148	487	2361	2576
29.1155	485	2384	2601
29.1162	483	2407	2627
29.1168	481	2430	2652
29.1175	479	2454	2679
29.1182	478	2478	2705
29.1188	476	2502	2732
29.1195	474	2526	2758
29.1202	472	2551	2785
29.1208	470	2576	2811
29.1215	469	2602	2837
29.1222	468	2628	2863
29.1228	466	2654	2890
29.1235	465	2680	2916
29.1242	464	2707	2943
29.1248	463	2735	2970
29.1255	462	2762	2997
29.1262	461	2791	3025
29.1268	460	2819	3054
29.1275	459	2848	3083
29.1282	458	2877	3112
29.1288	457	2906	3141
29.1295	456	2936	3171
29.1302	456	2967	3201
29.1308	455	2998	3232
29.1315	454	3029	3262
29.1322	454	3061	3293
29.1328	453	3094	3324
29.1335	453	3126	3356
29.1342	452	3159	3387
29.1348	451	3192	3418
29.1355	451	3225	3449
29.1362	451	3258	3481
29.1368	450	3292	3513
29.1375	449	3327	3546
29.1382	448	3363	3578
29.1388	446	3399	3610
29.1395	444	3435	3642
29.1402	442	3472	3672
29.1408	440	3509	3702
29.1415	438	3546	3732
29.1422	437	3584	3761
29.1428	436	3623	3790
29.1435	435	3661	3819
29.1442	433	3700	3847
29.1448	432	3738	3875
29.1455	431	3777	3903
29.1462	430	3815	3930
29.1468	429	3852	3956
29.1475	427	3889	3981
29.1482	426	3924	4005
29.1488	425	3958	4027
29.1495	424	3992	4049
29.1502	423	4023	4070
29.1508	421	4054	4089
29.1515	420	4083	4108
29.1522	419	4112	4126
29.1528	418	4139	4143
29.1535	417	4165	4160
29.1542	416	4191	4176
29.1548	415	4216	4191
29.1555	414	4239	4205
29.1562	413	4261	4218
29.1568	413	4281	4230
29.1575	412	4300	4241
29.1582	411	4318	4251
29.1588	410	4334	4260
29.1595	410	4348	4268
29.1602	409	4362	4275
29.1608	409	4374	4280
29.1615	408	4386	4284
29.1622	407	4397	4288
29.1628	407	4406	4291
29.1635	406	4414	4292
29.1642	405	4421	4293
29.1648	405	4427	4292
29.1655	405	4431	4291
29.1662	405	4435	4289
29.1668	405	4437	4287
29.1675	406	4438	4284
29.1682	406	4439	4279
29.1688	407	4438	4273
29.1695	408	4435	4266
29.1702	408	4431	4258
29.1708	409	4426	4247
29.1715	410	4419	4236
29.1722	411	4411	4223
29.1728	412	4402	4209
29.1735	412	4391	4194
29.1742	413	4380	4178
29.1748	414	4368	4161
29.1755	415	4356	4143
29.1762	416	4343	4124
29.1768	418	4329	4104
29.1775	419	4315	4084
29.1782	421	4299	4063
29.1788	422	4283	4042
29.1795	424	4267	4020
29.1802	426	4249	3997
29.1808	427	4230	3974
29.1815	428	4210	3950
29.1822	429	4190	3926
29.1828	430	4168	3901
29.1835	430	4145	3876
29.1842	431	4121	3850
29.1848	431	4096	3825
29.1855	432	4070	3798
29.1862	432	4042	3772
29.1868	432	4015	3745
29.1875	432	3986	3719
29.1882	432	3957	3692
29.1888	433	3927	3665
29.1895	433	3897	3638
29.1902	434	3866	3612
29.1908	434	3834	3585
29.1915	435	3801	3559
29.1922	435	3768	3533
29.1928	436	3735	3506
29.1935	436	3701	3478
29.1942	437	3668	3450
29.1948	437	3634	3422
29.1955	437	3600	3394
29.1962	436	3566	3366
29.1968	437	3533	3336
29.1975	437	3499	3307
29.1982	438	3465	3278
29.1988	439	3432	3248
29.1995	440	3398	3219
29.2002	441	3364	3190
29.2008	442	3330	3161
29.2015	443	3297	3131
29.2022	444	3263	3102
29.2028	446	3230	3072
29.2035	447	3197	3043
29.2042	447	3165	3014
29.2048	449	3133	2985
29.2055	450	3101	2956
29.2062	451	3071	2926
29.2068	451	3040	2897
29.2075	452	3009	2868
29.2082	453	2978	2840
29.2088	453	2948	2811
29.2095	454	2917	2782
29.2102	454	2887	2754
29.2108	454	2858	2726
29.2115	454	2828	2698
29.2122	455	2800	2671
29.2128	455	2771	2645
29.2135	455	2743	2619
29.2142	456	2715	2594
29.2148	456	2688	2570
29.2155	457	2661	2545
29.2162	457	2634	2522
29.2168	457	2608	2499
29.2175	457	2583	2477
29.2182	458	2558	2455
29.2188	458	2533	2434
29.2195	459	2508	2413
29.2202	460	2484	2393
29.2208	461	2460	2375
29.2215	462	2436	2356
29.2222	463	2413	2339
29.2228	463	2391	2322
29.2235	464	2370	2305
29.2242	465	2348	2289
29.2248	466	2328	2273
29.2255	466	2308	2258
29.2262	466	2288	2243
29.2268	466	2269	2228
29.2275	466	2250	2215
29.2282	466	2232	2201
29.2288	465	2214	2189
29.2295	465	2197	2177
29.2302	465	2179	2164
29.2308	465	2162	2152
29.2315	465	2145	2141
29.2322	465	2128	2130
29.2328	464	2112	2120
29.2335	464	2096	2110
29.2342	463	2080	2100
29.2348	463	2064	2090
29.2355	462	2050	2080
29.2362	461	2035	2070
29.2368	460	2022	2061
29.2375	460	2009	2051
29.2382	459	1996	2043
29.2388	459	1984	2034
29.2395	458	1973	2026
29.2402	458	1962	2017
29.2408	457	1953	2009
29.2415	457	1944	2002
29.2422	457	1935	1994
29.2428	456	1926	1987
29.2435	456	1918	1980
29.2442	455	1911	1973
29.2448	455	1904	1967
29.2455	454	1898	1961
29.2462	453	1891	1956
29.2468	453	1885	1951
29.2475	452	1879	1946
29.2482	451	1874	1941
29.2488	451	1868	1937
29.2495	451	1863	1933
29.2502	450	1857	1929
29.2508	451	1852	1925
29.2515	451	1847	1922
29.2522	451	1842	1918
29.2528	451	1837	1914
29.2535	451	1833	1911
29.2542	450	1829	1907
29.2548	450	1824	1904
29.2555	450	1821	1900
29.2562	450	1817	1897
29.2568	450	1813	1894
29.2575	450	1810	1891
29.2582	450	1806	1888
29.2588	450	1802	1886
29.2595	451	1798	1884
29.2602	451	1794	1882
29.2608	451	1789	1880
29.2615	451	1785	1878
29.2622	451	1781	1876
29.2628	452	1776	1874
29.2635	452	1772	1872
29.2642	452	1768	1871
29.2648	453	1765	1869
29.2655	453	1762	1867
29.2662	453	1759	1865
29.2668	454	1757	1863
29.2675	454	1754	1861
29.2682	454	1751	1859
29.2688	454	1749	1857
29.2695	455	1745	1855
29.2702	455	1742	1852
29.2708	455	1739	1850
29.2715	455	1736	1847
29.2722	456	1733	1845
29.2728	456	1731	1843
29.2735	456	1729	1841
29.2742	456	1726	1839
29.2748	456	1724	1837
29.2755	456	1723	1835
29.2762	456	1721	1833
29.2768	456	1719	1831
29.2775	456	1718	1829
29.2782	456	1716	1827
29.2788	457	1714	1825
29.2795	457	1711	1824
29.2802	458	1709	1822
29.2808	459	1707	1820
29.2815	460	1705	1819
29.2822	460	1703	1818
29.2828	461	1700	1817
29.2835	462	1698	1817
29.2842	462	1696	1817
29.2848	462	1695	1816
29.2855	462	1693	1815
29.2862	462	1692	1815
29.2868	462	1691	1814
29.2875	462	1689	1814
29.2882	462	1689	1813
29.2888	462	1688	1812
29.2895	462	1687	1812
29.2902	462	1687	1811
29.2908	462	1687	1811
29.2915	462	1686	1810
29.2922	463	1686	1809
29.2928	463	1686	1808
29.2935	464	1686	1808
29.2942	464	1685	1807
29.2948	465	1685	1806
29.2955	466	1684	1806
29.2962	466	1684	1805
29.2968	467	1683	1804
29.2975	467	1683	1803
29.2982	467	1682	1803
29.2988	467	1682	1802
29.2995	467	1681	1801
29.3002	467	1681	1800
29.3008	467	1680	1799
29.3015	467	1680	1797
29.3022	467	1679	1796
29.3028	467	1678	1794
29.3035	467	1677	1793
29.3042	467	1676	1791
29.3048	467	1674	1790
29.3055	467	1673	1789
29.3062	466	1672	1789
29.3068	466	1671	1788
29.3075	466	1671	1787
29.3082	467	1670	1786
29.3088	467	1669	1785
29.3095	467	1668	1784
29.3102	468	1667	1783
29.3108	467	1666	1782
29.3115	467	1664	1782
29.3122	466	1663	1782
29.3128	466	1662	1781
29.3135	465	1661	1781
29.3142	465	1660	1780
29.3148	464	1659	1780
29.3155	464	1659	1780
29.3162	464	1659	1780
29.3168	463	1659	1780
29.3175	463	1659	1780
29.3182	463	1660	1780
29.3188	463	1661	1779
29.3195	462	1661	1779
29.3202	462	1662	1779
29.3208	462	1663	1780
29.3215	461	1665	1780
29.3222	461	1666	1781
29.3228	461	1667	1782
29.3235	462	1669	1783
29.3242	462	1670	1783
29.3248	462	1670	1784
29.3255	462	1671	1785
29.3262	462	1672	1786
29.3268	462	1673	1787
29.3275	462	1675	1788
29.3282	463	1676	1789
29.3288	463	1678	1789
29.3295	464	1679	1790
29.3302	464	1681	1791
29.3308	464	1683	1791
29.3315	464	1685	1792
[truncated: 20,502 more rows]

## Sheet: Supplementary Figure 3b
Supplementary Figure 3b. GC-FID analysis of in vitro reaction for S. cerevisiae strain YT10OH expressing T10OH and TCPR using 6 as the substrate
Time (min)	Purified 6	Control+6	T10OH+TCPR+6
28.0002	541	1344	2409
28.0008	542	1365	2430
28.0015	543	1387	2451
28.0022	544	1410	2472
28.0028	544	1433	2493
28.0035	545	1458	2513
28.0042	545	1483	2534
28.0048	546	1510	2554
28.0055	547	1539	2574
28.0062	548	1568	2593
28.0068	549	1600	2613
28.0075	549	1632	2633
28.0082	549	1666	2653
28.0088	549	1701	2673
28.0095	549	1738	2692
28.0102	548	1776	2712
28.0108	548	1816	2732
28.0115	546	1857	2752
28.0122	545	1899	2772
28.0128	544	1942	2792
28.0135	543	1986	2811
28.0142	542	2032	2831
28.0148	541	2078	2851
28.0155	541	2126	2871
28.0162	541	2174	2891
28.0168	540	2223	2910
28.0175	540	2273	2930
28.0182	539	2323	2949
28.0188	538	2375	2968
28.0195	538	2427	2986
28.0202	537	2480	3005
28.0208	536	2534	3023
28.0215	536	2588	3041
28.0222	535	2644	3059
28.0228	534	2700	3077
28.0235	534	2756	3095
28.0242	533	2812	3113
28.0248	532	2870	3131
28.0255	532	2928	3149
28.0262	532	2987	3167
28.0268	531	3046	3184
28.0275	531	3105	3200
28.0282	530	3163	3216
28.0288	530	3222	3231
28.0295	530	3280	3246
28.0302	530	3338	3261
28.0308	530	3396	3275
28.0315	530	3455	3288
28.0322	531	3515	3302
28.0328	533	3577	3315
28.0335	534	3640	3328
28.0342	536	3704	3342
28.0348	537	3768	3355
28.0355	540	3832	3368
28.0362	543	3895	3381
28.0368	546	3958	3393
28.0375	550	4021	3405
28.0382	554	4084	3416
28.0388	558	4146	3427
28.0395	563	4208	3437
28.0402	568	4270	3447
28.0408	573	4332	3456
28.0415	579	4394	3464
28.0422	585	4456	3471
28.0428	591	4518	3476
28.0435	597	4580	3480
28.0442	605	4640	3482
28.0448	614	4699	3484
28.0455	624	4757	3485
28.0462	634	4813	3485
28.0468	645	4869	3484
28.0475	657	4924	3483
28.0482	671	4978	3481
28.0488	685	5032	3478
28.0495	700	5086	3475
28.0502	715	5138	3471
28.0508	732	5190	3466
28.0515	750	5241	3460
28.0522	769	5292	3453
28.0528	788	5342	3446
28.0535	808	5391	3438
28.0542	830	5438	3429
28.0548	852	5483	3419
28.0555	875	5526	3409
28.0562	900	5567	3399
28.0568	926	5606	3389
28.0575	954	5642	3379
28.0582	983	5676	3368
28.0588	1014	5706	3358
28.0595	1047	5734	3347
28.0602	1082	5758	3336
28.0608	1119	5779	3325
28.0615	1158	5797	3314
28.0622	1200	5811	3303
28.0628	1243	5821	3292
28.0635	1289	5829	3281
28.0642	1337	5833	3269
28.0648	1387	5835	3258
28.0655	1438	5834	3246
28.0662	1491	5829	3234
28.0668	1546	5822	3222
28.0675	1604	5811	3209
28.0682	1665	5798	3196
28.0688	1728	5782	3182
28.0695	1794	5764	3168
28.0702	1864	5743	3153
28.0708	1936	5720	3137
28.0715	2012	5694	3122
28.0722	2090	5666	3105
28.0728	2171	5635	3089
28.0735	2256	5602	3072
28.0742	2343	5568	3055
28.0748	2432	5532	3037
28.0755	2524	5495	3019
28.0762	2618	5457	3000
28.0768	2715	5417	2982
28.0775	2814	5376	2963
28.0782	2916	5333	2944
28.0788	3021	5289	2925
28.0795	3129	5245	2906
28.0802	3240	5199	2888
28.0808	3354	5152	2870
28.0815	3472	5104	2852
28.0822	3594	5055	2834
28.0828	3718	5005	2816
28.0835	3846	4954	2798
28.0842	3976	4902	2781
28.0848	4110	4849	2763
28.0855	4247	4795	2746
28.0862	4387	4741	2729
28.0868	4530	4687	2712
28.0875	4677	4634	2695
28.0882	4827	4580	2678
28.0888	4983	4527	2661
28.0895	5143	4474	2645
28.0902	5308	4422	2629
28.0908	5478	4370	2613
28.0915	5652	4318	2597
28.0922	5832	4268	2581
28.0928	6017	4217	2566
28.0935	6204	4167	2551
28.0942	6394	4117	2536
28.0948	6584	4067	2521
28.0955	6775	4018	2506
28.0962	6967	3969	2491
28.0968	7160	3920	2477
28.0975	7353	3871	2462
28.0982	7546	3822	2447
28.0988	7740	3773	2433
28.0995	7934	3725	2418
28.1002	8127	3677	2404
28.1008	8321	3628	2389
28.1015	8516	3581	2375
28.1022	8711	3534	2361
28.1028	8905	3488	2348
28.1035	9098	3443	2335
28.1042	9289	3399	2323
28.1048	9478	3355	2312
28.1055	9665	3313	2301
28.1062	9849	3272	2290
28.1068	10029	3232	2279
28.1075	10203	3192	2268
28.1082	10373	3154	2257
28.1088	10537	3115	2246
28.1095	10696	3078	2235
28.1102	10850	3041	2225
28.1108	10999	3004	2214
28.1115	11143	2968	2204
28.1122	11284	2932	2194
28.1128	11421	2897	2184
28.1135	11554	2861	2175
28.1142	11683	2825	2166
28.1148	11809	2789	2157
28.1155	11932	2753	2148
28.1162	12051	2717	2140
28.1168	12166	2681	2131
28.1175	12276	2645	2123
28.1182	12380	2609	2115
28.1188	12476	2574	2107
28.1195	12565	2538	2099
28.1202	12646	2503	2092
28.1208	12721	2468	2084
28.1215	12791	2434	2077
28.1222	12856	2400	2070
28.1228	12918	2368	2063
28.1235	12977	2336	2057
28.1242	13033	2305	2051
28.1248	13088	2275	2044
28.1255	13141	2246	2038
28.1262	13190	2218	2032
28.1268	13235	2191	2026
28.1275	13276	2164	2020
28.1282	13311	2138	2014
28.1288	13343	2112	2008
28.1295	13373	2086	2002
28.1302	13402	2061	1997
28.1308	13429	2036	1992
28.1315	13455	2011	1986
28.1322	13481	1986	1981
28.1328	13507	1962	1976
28.1335	13535	1938	1971
28.1342	13562	1914	1966
28.1348	13589	1890	1961
28.1355	13612	1867	1956
28.1362	13632	1845	1952
28.1368	13646	1823	1948
28.1375	13653	1801	1943
28.1382	13654	1781	1939
28.1388	13646	1760	1935
28.1395	13630	1740	1932
28.1402	13607	1721	1928
28.1408	13578	1701	1925
28.1415	13542	1682	1922
28.1422	13500	1664	1919
28.1428	13452	1645	1916
28.1435	13397	1627	1914
28.1442	13339	1610	1911
28.1448	13275	1592	1908
28.1455	13207	1575	1905
28.1462	13133	1558	1902
28.1468	13055	1541	1899
28.1475	12974	1525	1896
28.1482	12888	1509	1893
28.1488	12799	1494	1890
28.1495	12708	1479	1887
28.1502	12613	1464	1884
28.1508	12516	1450	1882
28.1515	12416	1436	1880
28.1522	12312	1422	1878
28.1528	12205	1409	1876
28.1535	12094	1397	1874
28.1542	11979	1385	1872
28.1548	11859	1372	1870
28.1555	11736	1361	1869
28.1562	11611	1349	1867
28.1568	11483	1338	1865
28.1575	11354	1327	1863
28.1582	11225	1316	1861
28.1588	11095	1305	1860
28.1595	10964	1295	1858
28.1602	10833	1284	1857
28.1608	10701	1274	1855
28.1615	10569	1265	1853
28.1622	10435	1256	1852
28.1628	10302	1246	1850
28.1635	10169	1238	1849
28.1642	10037	1229	1847
28.1648	9906	1221	1846
28.1655	9777	1213	1844
28.1662	9649	1205	1843
28.1668	9523	1197	1841
28.1675	9396	1189	1840
28.1682	9270	1181	1838
28.1688	9143	1174	1837
28.1695	9015	1167	1835
28.1702	8886	1160	1834
28.1708	8756	1153	1832
28.1715	8626	1146	1830
28.1722	8495	1140	1828
28.1728	8364	1133	1826
28.1735	8234	1127	1824
28.1742	8104	1122	1822
28.1748	7974	1116	1820
28.1755	7844	1111	1818
28.1762	7714	1105	1816
28.1768	7583	1100	1815
28.1775	7453	1094	1813
28.1782	7324	1089	1812
28.1788	7195	1085	1811
28.1795	7068	1080	1809
28.1802	6942	1076	1808
28.1808	6816	1071	1807
28.1815	6692	1067	1806
28.1822	6569	1063	1806
28.1828	6448	1059	1806
28.1835	6328	1055	1806
28.1842	6210	1052	1805
28.1848	6094	1048	1805
28.1855	5979	1045	1805
28.1862	5865	1042	1805
28.1868	5753	1040	1805
28.1875	5643	1037	1805
28.1882	5535	1034	1806
28.1888	5429	1032	1806
28.1895	5326	1029	1807
28.1902	5224	1027	1807
28.1908	5124	1025	1808
28.1915	5026	1023	1808
28.1922	4929	1021	1808
28.1928	4835	1019	1809
28.1935	4742	1017	1808
28.1942	4651	1014	1808
28.1948	4562	1012	1808
28.1955	4474	1009	1808
28.1962	4389	1007	1807
28.1968	4305	1005	1806
28.1975	4224	1003	1805
28.1982	4144	1001	1805
28.1988	4065	999	1804
28.1995	3989	997	1803
28.2002	3913	995	1803
28.2008	3838	993	1803
28.2015	3766	991	1804
28.2022	3695	989	1804
28.2028	3627	987	1805
28.2035	3560	985	1805
28.2042	3495	983	1806
28.2048	3432	981	1807
28.2055	3370	980	1807
28.2062	3310	979	1808
28.2068	3251	977	1809
28.2075	3193	976	1810
28.2082	3136	975	1811
28.2088	3081	974	1813
28.2095	3026	972	1814
28.2102	2972	970	1815
28.2108	2919	969	1817
28.2115	2867	967	1818
28.2122	2815	965	1819
28.2128	2764	964	1820
28.2135	2715	962	1822
28.2142	2666	961	1824
28.2148	2619	960	1825
28.2155	2573	958	1827
28.2162	2528	957	1829
28.2168	2484	956	1831
28.2175	2440	954	1832
28.2182	2397	953	1833
28.2188	2356	951	1834
28.2195	2314	950	1835
28.2202	2273	948	1835
28.2208	2233	946	1835
28.2215	2192	944	1835
28.2222	2153	943	1835
28.2228	2114	943	1836
28.2235	2074	942	1836
28.2242	2036	942	1835
28.2248	1997	942	1835
28.2255	1959	942	1834
28.2262	1921	942	1834
28.2268	1885	942	1834
28.2275	1849	942	1835
28.2282	1814	943	1836
28.2288	1780	943	1836
28.2295	1747	943	1838
28.2302	1715	943	1839
28.2308	1684	944	1840
28.2315	1654	944	1842
28.2322	1626	944	1843
28.2328	1598	944	1844
28.2335	1571	944	1845
28.2342	1546	944	1846
28.2348	1521	944	1846
28.2355	1496	945	1847
28.2362	1473	945	1847
28.2368	1450	946	1848
28.2375	1428	947	1848
28.2382	1406	948	1849
28.2388	1386	950	1849
28.2395	1365	951	1849
28.2402	1345	953	1848
28.2408	1325	954	1848
28.2415	1305	955	1848
28.2422	1286	957	1848
28.2428	1266	959	1847
28.2435	1247	960	1847
28.2442	1229	961	1847
28.2448	1211	962	1847
28.2455	1194	963	1847
28.2462	1177	963	1848
28.2468	1161	964	1849
28.2475	1144	964	1850
28.2482	1128	965	1851
28.2488	1113	965	1852
28.2495	1097	966	1854
28.2502	1083	967	1855
28.2508	1068	969	1856
28.2515	1054	970	1857
28.2522	1040	971	1858
28.2528	1026	972	1860
28.2535	1012	973	1862
28.2542	998	974	1863
28.2548	984	975	1864
28.2555	970	976	1866
28.2562	956	976	1867
28.2568	942	977	1868
28.2575	928	978	1869
28.2582	914	979	1871
28.2588	901	980	1871
28.2595	887	980	1873
28.2602	874	981	1874
28.2608	862	981	1875
28.2615	850	982	1876
28.2622	838	982	1877
28.2628	826	983	1878
28.2635	815	983	1878
28.2642	804	984	1879
28.2648	794	985	1879
28.2655	783	986	1879
28.2662	773	986	1880
28.2668	763	987	1880
28.2675	753	988	1881
28.2682	743	989	1882
28.2688	733	990	1883
28.2695	723	991	1884
28.2702	713	993	1885
28.2708	703	994	1886
28.2715	693	995	1886
28.2722	683	996	1887
28.2728	674	997	1889
28.2735	664	998	1890
28.2742	656	999	1892
28.2748	647	1000	1894
28.2755	639	1001	1896
28.2762	631	1002	1898
28.2768	624	1004	1900
28.2775	616	1005	1902
28.2782	609	1007	1904
28.2788	601	1008	1906
28.2795	594	1010	1908
28.2802	587	1011	1910
28.2808	580	1013	1911
28.2815	573	1014	1913
28.2822	566	1015	1915
28.2828	560	1016	1916
28.2835	554	1018	1918
28.2842	547	1019	1919
28.2848	541	1021	1921
28.2855	535	1022	1921
28.2862	529	1023	1922
28.2868	524	1024	1922
28.2875	518	1024	1923
28.2882	513	1024	1923
28.2888	508	1024	1923
28.2895	504	1024	1923
28.2902	500	1024	1923
28.2908	496	1024	1923
28.2915	492	1023	1923
28.2922	489	1022	1923
28.2928	485	1022	1923
28.2935	481	1022	1923
28.2942	478	1022	1923
28.2948	474	1022	1923
28.2955	471	1022	1923
28.2962	467	1022	1923
28.2968	463	1021	1922
28.2975	459	1021	1922
28.2982	455	1022	1921
28.2988	451	1023	1921
28.2995	447	1024	1920
28.3002	443	1025	1919
28.3008	440	1026	1918
28.3015	436	1027	1918
28.3022	433	1028	1917
28.3028	430	1028	1917
28.3035	427	1029	1917
28.3042	424	1029	1917
28.3048	421	1029	1917
28.3055	418	1030	1917
28.3062	416	1030	1917
28.3068	413	1030	1917
28.3075	411	1030	1917
28.3082	409	1030	1917
28.3088	406	1030	1917
28.3095	404	1030	1916
28.3102	402	1030	1916
28.3108	400	1030	1916
28.3115	398	1030	1915
28.3122	395	1030	1914
28.3128	393	1030	1913
28.3135	391	1031	1913
28.3142	389	1031	1912
28.3148	388	1032	1912
28.3155	386	1032	1912
28.3162	385	1032	1912
28.3168	384	1033	1911
28.3175	383	1033	1911
28.3182	382	1034	1912
28.3188	381	1033	1912
28.3195	379	1033	1912
28.3202	378	1033	1913
28.3208	376	1032	1914
28.3215	375	1032	1915
28.3222	373	1032	1916
28.3228	372	1031	1917
28.3235	370	1032	1918
28.3242	368	1032	1919
28.3248	366	1032	1920
28.3255	365	1033	1921
28.3262	363	1033	1921
28.3268	361	1033	1922
28.3275	360	1033	1923
28.3282	358	1034	1925
28.3288	356	1035	1926
28.3295	354	1036	1928
28.3302	352	1037	1929
28.3308	350	1039	1931
28.3315	348	1041	1932
28.3322	346	1043	1933
28.3328	344	1045	1934
28.3335	342	1047	1935
28.3342	339	1049	1937
28.3348	337	1051	1939
28.3355	335	1053	1941
28.3362	333	1055	1943
28.3368	331	1057	1945
28.3375	329	1059	1947
28.3382	328	1061	1950
28.3388	326	1062	1952
28.3395	325	1065	1954
28.3402	323	1067	1957
28.3408	322	1070	1959
28.3415	320	1072	1961
28.3422	319	1076	1963
28.3428	318	1079	1964
28.3435	316	1082	1966
28.3442	315	1086	1967
28.3448	314	1089	1968
28.3455	314	1092	1969
28.3462	313	1095	1970
28.3468	312	1098	1971
28.3475	310	1101	1972
28.3482	309	1103	1973
28.3488	307	1106	1973
28.3495	306	1108	1973
28.3502	304	1110	1972
28.3508	302	1113	1972
28.3515	301	1115	1972
28.3522	300	1117	1972
28.3528	299	1119	1972
28.3535	298	1121	1971
28.3542	298	1123	1971
28.3548	297	1125	1971
28.3555	297	1127	1971
28.3562	296	1128	1971
28.3568	296	1130	1971
28.3575	296	1132	1972
28.3582	295	1133	1972
28.3588	294	1135	1972
28.3595	293	1138	1972
28.3602	292	1140	1973
28.3608	291	1143	1973
28.3615	291	1145	1974
28.3622	290	1148	1974
28.3628	290	1151	1975
28.3635	290	1154	1976
28.3642	289	1157	1977
28.3648	290	1160	1979
28.3655	290	1164	1980
28.3662	290	1167	1981
28.3668	290	1171	1982
28.3675	290	1174	1983
28.3682	290	1177	1984
28.3688	291	1181	1985
28.3695	291	1184	1985
28.3702	291	1187	1985
28.3708	292	1189	1985
28.3715	292	1192	1985
28.3722	292	1195	1985
28.3728	292	1198	1985
28.3735	292	1201	1984
28.3742	292	1203	1984
28.3748	292	1206	1983
28.3755	292	1208	1983
28.3762	292	1210	1983
28.3768	292	1212	1982
28.3775	292	1214	1982
28.3782	292	1216	1981
28.3788	292	1217	1980
28.3795	292	1219	1980
28.3802	292	1220	1979
28.3808	292	1222	1978
28.3815	293	1223	1978
28.3822	293	1225	1977
28.3828	294	1226	1976
28.3835	294	1228	1975
28.3842	295	1229	1975
28.3848	295	1230	1975
28.3855	295	1232	1975
28.3862	295	1233	1975
28.3868	295	1233	1974
28.3875	295	1234	1974
28.3882	294	1235	1974
28.3888	294	1237	1974
28.3895	294	1238	1974
28.3902	295	1239	1974
28.3908	295	1240	1973
28.3915	296	1240	1972
28.3922	297	1241	1971
28.3928	298	1242	1970
28.3935	299	1243	1968
28.3942	301	1244	1967
28.3948	303	1245	1965
28.3955	305	1247	1962
28.3962	308	1248	1960
28.3968	310	1249	1958
28.3975	313	1250	1957
28.3982	316	1251	1955
28.3988	320	1251	1953
28.3995	323	1252	1952
28.4002	327	1252	1950
28.4008	331	1251	1948
28.4015	335	1251	1946
28.4022	339	1251	1945
28.4028	342	1251	1944
28.4035	347	1251	1943
28.4042	351	1251	1942
28.4048	355	1251	1941
28.4055	359	1251	1941
28.4062	363	1250	1941
28.4068	367	1250	1941
28.4075	371	1250	1942
28.4082	376	1249	1943
28.4088	380	1248	1943
28.4095	385	1247	1944
28.4102	390	1246	1945
28.4108	395	1245	1945
28.4115	400	1244	1946
28.4122	405	1243	1947
28.4128	411	1241	1947
28.4135	416	1240	1948
28.4142	422	1238	1948
28.4148	429	1236	1949
28.4155	435	1233	1950
28.4162	442	1231	1951
28.4168	449	1229	1952
28.4175	455	1227	1953
28.4182	462	1224	1953
28.4188	469	1223	1954
28.4195	475	1221	1954
28.4202	482	1219	1954
28.4208	489	1217	1955
28.4215	495	1215	1955
28.4222	502	1213	1955
28.4228	508	1211	1956
28.4235	515	1209	1956
28.4242	522	1208	1956
28.4248	529	1207	1956
28.4255	536	1206	1956
28.4262	544	1206	1956
28.4268	552	1206	1956
28.4275	560	1206	1956
28.4282	567	1206	1957
28.4288	575	1206	1957
28.4295	583	1207	1957
28.4302	591	1207	1958
28.4308	599	1208	1958
28.4315	608	1208	1959
28.4322	616	1209	1959
28.4328	625	1209	1960
28.4335	633	1210	1961
28.4342	641	1210	1962
28.4348	649	1211	1964
28.4355	657	1212	1966
28.4362	665	1213	1968
28.4368	672	1214	1970
28.4375	680	1215	1972
28.4382	687	1216	1974
28.4388	694	1216	1976
28.4395	702	1217	1978
28.4402	708	1218	1980
28.4408	715	1219	1981
28.4415	722	1220	1982
28.4422	729	1220	1984
28.4428	736	1221	1985
28.4435	743	1222	1987
28.4442	749	1222	1988
28.4448	755	1223	1990
28.4455	761	1224	1991
28.4462	767	1225	1993
28.4468	773	1226	1994
28.4475	779	1228	1995
28.4482	784	1230	1996
28.4488	790	1232	1998
28.4495	795	1234	1999
28.4502	800	1237	2000
28.4508	806	1239	2001
28.4515	811	1242	2002
28.4522	817	1244	2003
28.4528	823	1247	2003
28.4535	829	1250	2004
28.4542	834	1253	2006
28.4548	840	1256	2007
28.4555	846	1258	2007
28.4562	851	1261	2008
28.4568	857	1263	2009
28.4575	862	1265	2009
28.4582	867	1268	2010
28.4588	871	1271	2010
28.4595	876	1274	2010
28.4602	879	1277	2010
28.4608	883	1280	2010
28.4615	886	1283	2010
28.4622	888	1285	2011
28.4628	890	1288	2012
28.4635	892	1291	2013
28.4642	893	1294	2014
28.4648	894	1297	2015
28.4655	894	1300	2015
28.4662	894	1303	2016
28.4668	893	1306	2016
28.4675	892	1309	2017
28.4682	891	1311	2018
28.4688	889	1314	2018
28.4695	887	1315	2018
28.4702	885	1317	2019
28.4708	882	1318	2019
28.4715	879	1319	2020
28.4722	876	1319	2020
28.4728	872	1320	2020
28.4735	869	1321	2020
28.4742	865	1322	2019
28.4748	862	1323	2019
28.4755	858	1324	2018
28.4762	854	1325	2018
28.4768	851	1327	2017
28.4775	848	1328	2016
28.4782	844	1329	2014
28.4788	841	1329	2013
28.4795	837	1329	2011
28.4802	832	1329	2009
28.4808	828	1329	2008
28.4815	823	1328	2006
28.4822	818	1328	2004
28.4828	813	1328	2002
28.4835	808	1327	2000
28.4842	803	1326	1998
28.4848	798	1325	1996
28.4855	793	1324	1994
28.4862	788	1323	1992
28.4868	783	1321	1990
28.4875	778	1320	1988
28.4882	773	1319	1987
28.4888	769	1317	1985
28.4895	764	1315	1984
28.4902	759	1313	1982
28.4908	754	1311	1980
28.4915	749	1309	1978
28.4922	744	1306	1976
28.4928	740	1303	1974
28.4935	736	1300	1972
28.4942	732	1297	1971
28.4948	728	1293	1969
28.4955	725	1290	1968
28.4962	722	1288	1967
28.4968	719	1285	1966
28.4975	716	1282	1965
28.4982	713	1279	1964
28.4988	711	1277	1964
28.4995	709	1275	1963
28.5002	707	1272	1964
28.5008	705	1270	1964
28.5015	703	1268	1965
28.5022	701	1265	1965
28.5028	700	1263	1966
28.5035	698	1260	1966
28.5042	697	1258	1967
28.5048	696	1255	1967
28.5055	695	1253	1967
28.5062	694	1250	1968
28.5068	694	1248	1969
28.5075	694	1246	1970
28.5082	694	1243	1971
28.5088	694	1241	1973
28.5095	695	1238	1974
28.5102	695	1235	1976
28.5108	696	1232	1977
28.5115	697	1229	1978
28.5122	699	1227	1980
28.5128	700	1224	1981
28.5135	703	1221	1982
28.5142	705	1218	1983
28.5148	708	1216	1984
28.5155	711	1213	1986
28.5162	715	1210	1988
28.5168	718	1207	1990
28.5175	721	1204	1993
28.5182	725	1202	1995
28.5188	730	1199	1998
28.5195	734	1197	2001
28.5202	739	1196	2004
28.5208	743	1194	2006
28.5215	747	1193	2009
28.5222	752	1192	2011
28.5228	757	1191	2014
28.5235	761	1191	2016
28.5242	766	1190	2018
28.5248	772	1190	2020
28.5255	777	1190	2022
28.5262	783	1191	2024
28.5268	789	1191	2025
28.5275	794	1191	2026
28.5282	800	1192	2027
28.5288	805	1192	2029
28.5295	810	1192	2031
28.5302	815	1193	2032
28.5308	820	1193	2034
28.5315	825	1193	2036
28.5322	830	1194	2038
28.5328	834	1194	2041
28.5335	838	1195	2043
28.5342	842	1195	2045
28.5348	846	1195	2047
28.5355	850	1194	2050
28.5362	853	1194	2053
28.5368	857	1194	2056
28.5375	860	1194	2059
28.5382	863	1194	2062
28.5388	866	1193	2065
28.5395	868	1193	2069
28.5402	870	1194	2072
28.5408	873	1194	2075
28.5415	874	1195	2079
28.5422	876	1196	2083
28.5428	877	1197	2087
28.5435	878	1198	2091
28.5442	879	1199	2096
28.5448	879	1201	2101
28.5455	880	1202	2106
28.5462	880	1204	2110
28.5468	880	1206	2115
28.5475	880	1208	2120
28.5482	880	1211	2125
28.5488	879	1213	2130
28.5495	878	1216	2134
28.5502	877	1219	2138
28.5508	875	1223	2143
28.5515	872	1227	2147
28.5522	869	1230	2151
28.5528	865	1234	2155
28.5535	861	1238	2159
28.5542	857	1243	2163
28.5548	852	1247	2166
28.5555	847	1252	2169
28.5562	842	1257	2172
28.5568	836	1262	2175
28.5575	831	1267	2178
28.5582	826	1272	2181
28.5588	821	1277	2184
28.5595	816	1283	2186
28.5602	811	1288	2189
28.5608	806	1294	2192
28.5615	801	1300	2195
28.5622	796	1306	2197
28.5628	792	1312	2200
28.5635	787	1319	2203
28.5642	781	1325	2205
28.5648	776	1332	2207
28.5655	770	1339	2209
28.5662	764	1345	2210
28.5668	758	1352	2211
28.5675	752	1358	2212
28.5682	745	1364	2214
28.5688	739	1370	2215
28.5695	732	1376	2215
28.5702	726	1383	2216
28.5708	719	1388	2217
28.5715	713	1394	2217
28.5722	706	1400	2217
28.5728	699	1406	2217
28.5735	693	1412	2217
28.5742	686	1418	2216
28.5748	680	1424	2216
28.5755	673	1430	2216
28.5762	667	1435	2216
28.5768	660	1440	2215
28.5775	653	1444	2215
28.5782	646	1449	2215
28.5788	639	1453	2214
28.5795	632	1458	2214
28.5802	624	1463	2214
28.5808	617	1467	2214
28.5815	610	1471	2214
28.5822	602	1475	2214
28.5828	595	1478	2215
28.5835	588	1481	2214
28.5842	581	1484	2214
28.5848	574	1488	2214
28.5855	568	1491	2214
28.5862	562	1494	2213
28.5868	555	1496	2213
28.5875	549	1499	2213
28.5882	542	1503	2212
28.5888	536	1506	2211
28.5895	530	1510	2210
28.5902	523	1514	2209
28.5908	517	1518	2208
28.5915	511	1521	2207
28.5922	505	1525	2206
28.5928	499	1529	2205
28.5935	493	1533	2204
28.5942	487	1536	2203
28.5948	481	1539	2202
28.5955	476	1542	2202
28.5962	470	1545	2201
28.5968	465	1548	2199
28.5975	459	1549	2198
28.5982	454	1550	2197
28.5988	449	1551	2196
28.5995	444	1552	2196
28.6002	439	1552	2195
28.6008	435	1551	2195
28.6015	430	1550	2195
28.6022	426	1549	2195
28.6028	422	1547	2195
28.6035	418	1545	2195
28.6042	414	1542	2196
28.6048	409	1540	2196
28.6055	406	1537	2197
28.6062	402	1535	2198
28.6068	398	1532	2200
28.6075	395	1529	2202
28.6082	391	1525	2204
28.6088	388	1522	2206
28.6095	385	1518	2208
28.6102	382	1514	2210
28.6108	380	1510	2213
28.6115	377	1506	2216
28.6122	375	1502	2219
28.6128	373	1499	2223
28.6135	371	1495	2227
28.6142	369	1490	2232
28.6148	367	1486	2237
28.6155	366	1482	2242
28.6162	365	1478	2248
28.6168	364	1474	2255
28.6175	363	1469	2262
28.6182	362	1465	2269
28.6188	361	1461	2277
28.6195	360	1457	2285
28.6202	359	1453	2294
28.6208	359	1449	2303
28.6215	358	1445	2312
28.6222	358	1441	2323
28.6228	358	1437	2334
28.6235	357	1434	2346
28.6242	357	1431	2359
28.6248	357	1427	2372
28.6255	357	1424	2387
28.6262	357	1420	2402
28.6268	357	1417	2418
28.6275	357	1413	2434
28.6282	358	1409	2451
28.6288	359	1405	2468
28.6295	359	1401	2486
28.6302	360	1397	2504
28.6308	360	1393	2524
28.6315	360	1389	2544
28.6322	361	1386	2565
28.6328	361	1382	2588
28.6335	362	1379	2611
28.6342	363	1376	2635
28.6348	363	1372	2659
28.6355	363	1370	2685
28.6362	363	1367	2711
28.6368	363	1365	2736
28.6375	363	1362	2763
28.6382	364	1359	2789
28.6388	364	1355	2817
28.6395	365	1352	2845
28.6402	366	1348	2874
28.6408	367	1344	2904
28.6415	368	1340	2934
28.6422	369	1336	2964
28.6428	371	1333	2994
28.6435	372	1329	3025
28.6442	374	1326	3056
28.6448	376	1322	3088
28.6455	379	1319	3122
28.6462	382	1315	3156
28.6468	385	1312	3190
28.6475	388	1308	3225
28.6482	391	1305	3261
28.6488	393	1302	3296
28.6495	396	1299	3332
28.6502	399	1296	3368
28.6508	401	1294	3405
28.6515	404	1291	3442
28.6522	406	1288	3480
28.6528	408	1286	3519
28.6535	410	1284	3559
28.6542	412	1283	3600
28.6548	414	1282	3641
28.6555	416	1281	3683
28.6562	417	1280	3726
28.6568	419	1279	3769
28.6575	420	1279	3812
28.6582	422	1278	3856
28.6588	423	1277	3900
28.6595	424	1276	3945
28.6602	425	1276	3990
28.6608	426	1276	4035
28.6615	427	1275	4080
28.6622	428	1275	4125
28.6628	429	1275	4172
28.6635	430	1275	4220
28.6642	431	1275	4269
28.6648	432	1275	4319
28.6655	433	1274	4371
28.6662	434	1274	4425
28.6668	435	1274	4481
28.6675	436	1274	4537
28.6682	437	1274	4594
28.6688	437	1274	4651
28.6695	437	1275	4707
28.6702	437	1275	4763
28.6708	437	1275	4818
28.6715	436	1275	4873
28.6722	435	1275	4927
28.6728	434	1276	4981
28.6735	433	1277	5035
28.6742	432	1278	5089
28.6748	432	1278	5142
28.6755	431	1279	5195
28.6762	431	1280	5247
28.6768	431	1281	5299
28.6775	431	1282	5351
28.6782	431	1282	5401
28.6788	432	1282	5450
28.6795	432	1283	5499
28.6802	432	1283	5547
28.6808	432	1283	5594
28.6815	432	1283	5642
28.6822	432	1283	5688
28.6828	433	1283	5733
28.6835	433	1283	5776
28.6842	433	1283	5818
28.6848	433	1282	5858
28.6855	434	1281	5897
28.6862	434	1280	5935
28.6868	434	1279	5970
28.6875	434	1277	6004
28.6882	433	1276	6037
28.6888	432	1275	6070
28.6895	432	1273	6102
28.6902	431	1272	6134
28.6908	430	1271	6164
28.6915	428	1270	6195
28.6922	427	1270	6224
28.6928	426	1269	6252
28.6935	426	1269	6279
28.6942	425	1270	6305
28.6948	425	1270	6330
28.6955	424	1270	6353
28.6962	424	1271	6373
28.6968	423	1271	6392
28.6975	422	1271	6410
28.6982	421	1272	6426
28.6988	420	1272	6441
28.6995	419	1273	6455
28.7002	418	1274	6467
28.7008	416	1276	6478
28.7015	415	1277	6487
28.7022	413	1278	6495
28.7028	412	1279	6501
28.7035	410	1280	6506
28.7042	408	1282	6511
28.7048	406	1283	6515
28.7055	404	1283	6520
28.7062	401	1284	6524
28.7068	399	1285	6528
28.7075	397	1285	6532
28.7082	395	1286	6536
28.7088	393	1287	6539
28.7095	391	1288	6541
28.7102	389	1288	6542
28.7108	387	1289	6541
28.7115	385	1290	6538
28.7122	383	1291	6534
28.7128	381	1292	6528
28.7135	379	1293	6521
28.7142	377	1294	6511
28.7148	374	1295	6500
28.7155	372	1296	6487
28.7162	371	1297	6472
28.7168	369	1298	6456
28.7175	367	1298	6437
28.7182	366	1299	6417
28.7188	364	1299	6396
28.7195	363	1300	6374
28.7202	361	1300	6351
28.7208	360	1301	6329
28.7215	358	1302	6307
28.7222	357	1302	6285
28.7228	355	1303	6264
28.7235	353	1304	6244
28.7242	351	1305	6224
28.7248	349	1307	6204
28.7255	348	1308	6184
28.7262	346	1309	6164
28.7268	345	1310	6144
28.7275	343	1312	6125
28.7282	341	1313	6106
28.7288	339	1314	6087
28.7295	337	1315	6067
28.7302	336	1315	6049
28.7308	334	1315	6030
28.7315	332	1315	6011
28.7322	330	1315	5993
28.7328	328	1314	5975
28.7335	327	1313	5957
28.7342	325	1312	5939
28.7348	324	1312	5919
28.7355	322	1311	5899
28.7362	321	1311	5878
28.7368	319	1312	5857
28.7375	318	1312	5836
28.7382	316	1312	5814
28.7388	315	1312	5793
28.7395	313	1313	5771
28.7402	312	1313	5749
28.7408	311	1313	5726
28.7415	310	1313	5701
28.7422	309	1313	5675
28.7428	308	1313	5648
28.7435	307	1313	5618
28.7442	306	1313	5587
28.7448	305	1312	5556
28.7455	304	1313	5523
28.7462	303	1313	5490
28.7468	302	1313	5458
28.7475	301	1313	5425
28.7482	299	1314	5392
28.7488	298	1314	5359
28.7495	297	1314	5326
28.7502	296	1315	5294
28.7508	295	1315	5262
28.7515	294	1315	5231
28.7522	293	1316	5199
28.7528	293	1316	5168
28.7535	292	1315	5138
28.7542	292	1315	5107
28.7548	292	1316	5076
28.7555	292	1316	5044
28.7562	291	1316	5012
28.7568	291	1316	4979
28.7575	290	1317	4946
28.7582	290	1317	4912
28.7588	289	1318	4879
28.7595	288	1318	4845
28.7602	288	1319	4811
28.7608	288	1319	4778
28.7615	287	1319	4745
28.7622	287	1319	4713
28.7628	287	1319	4680
28.7635	287	1318	4647
28.7642	287	1318	4615
28.7648	287	1317	4582
28.7655	288	1316	4550
28.7662	288	1316	4518
28.7668	289	1315	4486
28.7675	290	1314	4455
28.7682	291	1313	4425
28.7688	291	1312	4394
28.7695	292	1312	4364
28.7702	293	1311	4334
28.7708	294	1310	4304
28.7715	294	1309	4275
28.7722	295	1308	4246
28.7728	296	1308	4218
28.7735	297	1308	4189
28.7742	298	1307	4162
28.7748	299	1307	4135
28.7755	301	1307	4108
28.7762	302	1307	4081
28.7768	303	1308	4053
28.7775	305	1309	4026
28.7782	306	1310	3998
28.7788	307	1311	3969
28.7795	308	1312	3941
28.7802	310	1314	3911
28.7808	311	1316	3882
28.7815	312	1318	3851
28.7822	313	1320	3821
28.7828	314	1322	3790
28.7835	315	1324	3759
28.7842	316	1326	3728
28.7848	317	1328	3697
28.7855	318	1329	3667
28.7862	319	1330	3637
28.7868	319	1330	3608
28.7875	319	1331	3579
28.7882	319	1332	3550
28.7888	318	1332	3521
28.7895	318	1333	3493
28.7902	319	1333	3465
28.7908	319	1333	3437
28.7915	320	1333	3410
28.7922	321	1333	3382
28.7928	322	1333	3355
28.7935	323	1332	3328
28.7942	323	1332	3301
28.7948	324	1332	3275
28.7955	325	1332	3248
28.7962	326	1331	3222
28.7968	327	1331	3197
28.7975	327	1331	3171
28.7982	328	1332	3147
28.7988	329	1332	3123
28.7995	329	1333	3100
28.8002	330	1333	3077
28.8008	330	1334	3056
28.8015	330	1335	3035
28.8022	331	1336	3014
28.8028	331	1337	2994
28.8035	331	1337	2975
28.8042	331	1338	2957
28.8048	331	1339	2939
28.8055	331	1340	2921
28.8062	331	1341	2904
28.8068	331	1341	2888
28.8075	331	1342	2872
28.8082	331	1343	2857
28.8088	331	1343	2841
28.8095	331	1344	2826
28.8102	331	1344	2812
28.8108	331	1345	2798
28.8115	331	1345	2784
28.8122	331	1346	2771
28.8128	331	1346	2757
28.8135	331	1346	2744
28.8142	332	1347	2732
28.8148	332	1347	2719
28.8155	333	1348	2707
28.8162	333	1348	2695
28.8168	334	1348	2683
28.8175	335	1348	2672
28.8182	335	1348	2660
28.8188	335	1349	2649
28.8195	336	1349	2639
28.8202	336	1349	2628
28.8208	336	1350	2618
28.8215	337	1350	2607
28.8222	337	1350	2597
28.8228	337	1351	2588
28.8235	337	1352	2578
28.8242	337	1353	2569
28.8248	336	1354	2560
28.8255	336	1355	2552
28.8262	335	1356	2543
28.8268	335	1357	2535
28.8275	336	1357	2527
28.8282	336	1358	2519
28.8288	336	1359	2511
28.8295	336	1359	2504
28.8302	336	1359	2497
28.8308	336	1359	2490
28.8315	336	1359	2483
28.8322	336	1359	2476
28.8328	336	1359	2470
28.8335	336	1360	2463
28.8342	336	1360	2457
28.8348	336	1361	2452
28.8355	336	1361	2446
28.8362	336	1362	2441
28.8368	336	1362	2436
28.8375	336	1362	2431
28.8382	336	1361	2427
28.8388	336	1361	2422
28.8395	335	1361	2417
28.8402	335	1362	2412
28.8408	335	1362	2408
28.8415	334	1363	2404
28.8422	333	1363	2400
28.8428	332	1364	2396
28.8435	332	1364	2392
28.8442	331	1364	2389
28.8448	330	1365	2386
28.8455	329	1365	2382
28.8462	329	1366	2379
28.8468	329	1367	2376
28.8475	330	1369	2373
28.8482	330	1370	2370
28.8488	330	1372	2367
28.8495	330	1374	2364
28.8502	330	1375	2360
28.8508	329	1376	2357
28.8515	329	1377	2354
28.8522	329	1378	2351
28.8528	329	1379	2349
28.8535	328	1379	2346
28.8542	328	1380	2344
28.8548	328	1380	2341
28.8555	327	1380	2338
28.8562	327	1381	2336
28.8568	326	1382	2333
28.8575	326	1382	2331
28.8582	326	1383	2329
28.8588	327	1383	2327
28.8595	327	1384	2326
28.8602	328	1385	2324
28.8608	329	1386	2322
28.8615	329	1386	2321
28.8622	330	1387	2319
28.8628	331	1388	2318
28.8635	332	1389	2317
28.8642	333	1390	2316
28.8648	334	1391	2314
28.8655	336	1392	2313
28.8662	337	1392	2312
28.8668	339	1393	2311
28.8675	340	1394	2310
28.8682	342	1394	2310
28.8688	344	1395	2310
28.8695	345	1396	2310
28.8702	347	1397	2311
28.8708	348	1398	2311
28.8715	350	1399	2312
28.8722	351	1400	2312
28.8728	352	1401	2313
28.8735	353	1402	2313
28.8742	354	1403	2314
28.8748	355	1404	2314
28.8755	357	1404	2314
28.8762	358	1405	2315
28.8768	359	1406	2316
28.8775	361	1407	2317
28.8782	363	1408	2318
28.8788	364	1409	2318
28.8795	366	1410	2319
28.8802	368	1411	2320
28.8808	370	1412	2320
28.8815	372	1413	2321
28.8822	374	1413	2321
28.8828	376	1414	2321
28.8835	378	1414	2321
28.8842	379	1414	2321
28.8848	380	1414	2322
28.8855	382	1414	2323
28.8862	383	1414	2324
28.8868	384	1415	2325
28.8875	385	1416	2326
28.8882	385	1416	2326
28.8888	386	1416	2327
28.8895	387	1416	2328
28.8902	388	1416	2329
28.8908	389	1416	2329
28.8915	390	1416	2330
28.8922	391	1417	2330
28.8928	392	1417	2330
28.8935	393	1417	2330
28.8942	394	1417	2330
28.8948	395	1417	2331
28.8955	396	1417	2331
28.8962	398	1416	2331
28.8968	399	1416	2331
28.8975	400	1416	2331
28.8982	401	1416	2331
28.8988	403	1416	2331
28.8995	404	1416	2331
28.9002	406	1416	2331
28.9008	407	1415	2331
28.9015	408	1415	2330
28.9022	409	1415	2329
28.9028	410	1415	2329
28.9035	412	1415	2329
28.9042	413	1415	2328
28.9048	413	1415	2328
28.9055	413	1415	2328
28.9062	413	1415	2328
28.9068	413	1415	2329
28.9075	413	1416	2330
28.9082	412	1416	2331
28.9088	412	1416	2331
28.9095	412	1416	2332
28.9102	413	1416	2333
28.9108	413	1417	2334
28.9115	414	1418	2334
28.9122	414	1418	2334
28.9128	414	1419	2334
28.9135	414	1420	2334
28.9142	414	1420	2334
28.9148	415	1420	2334
28.9155	414	1420	2334
28.9162	414	1420	2334
28.9168	414	1420	2335
28.9175	414	1420	2336
28.9182	413	1421	2336
28.9188	413	1422	2337
28.9195	413	1423	2337
28.9202	413	1424	2337
28.9208	413	1425	2337
28.9215	413	1427	2337
28.9222	413	1428	2337
28.9228	412	1429	2336
28.9235	412	1431	2335
28.9242	412	1432	2335
28.9248	412	1434	2334
28.9255	411	1436	2333
28.9262	411	1438	2332
28.9268	411	1440	2331
28.9275	410	1442	2329
28.9282	409	1444	2327
28.9288	408	1446	2325
28.9295	407	1448	2323
28.9302	406	1450	2321
28.9308	406	1451	2319
28.9315	405	1453	2317
28.9322	404	1454	2315
28.9328	403	1456	2313
28.9335	402	1457	2311
28.9342	401	1458	2309
28.9348	401	1459	2307
28.9355	400	1459	2305
28.9362	399	1460	2303
28.9368	399	1460	2301
28.9375	398	1460	2299
28.9382	398	1461	2296
28.9388	397	1461	2294
28.9395	397	1461	2291
28.9402	396	1461	2288
28.9408	396	1461	2286
28.9415	396	1461	2283
28.9422	396	1460	2281
28.9428	396	1460	2278
28.9435	396	1460	2275
28.9442	396	1460	2272
28.9448	395	1460	2269
28.9455	396	1459	2266
28.9462	395	1459	2263
28.9468	395	1458	2260
28.9475	395	1457	2257
28.9482	395	1456	2254
28.9488	395	1455	2252
28.9495	395	1454	2249
28.9502	395	1454	2247
28.9508	394	1453	2245
28.9515	394	1452	2243
28.9522	394	1451	2241
28.9528	394	1451	2239
28.9535	394	1450	2237
28.9542	394	1449	2235
28.9548	395	1449	2233
28.9555	395	1448	2231
28.9562	395	1448	2230
28.9568	396	1447	2228
28.9575	396	1446	2227
28.9582	396	1445	2227
28.9588	397	1445	2226
28.9595	397	1444	2225
28.9602	397	1444	2224
28.9608	397	1445	2222
28.9615	396	1445	2221
28.9622	396	1445	2221
28.9628	395	1445	2220
28.9635	394	1445	2218
28.9642	394	1445	2217
28.9648	393	1444	2217
28.9655	393	1444	2216
28.9662	393	1443	2215
28.9668	394	1442	2214
28.9675	394	1441	2213
28.9682	394	1440	2212
28.9688	395	1438	2211
28.9695	395	1437	2211
28.9702	395	1436	2210
28.9708	395	1435	2209
28.9715	395	1434	2209
28.9722	395	1434	2209
28.9728	395	1433	2208
28.9735	395	1433	2208
28.9742	395	1432	2207
28.9748	395	1432	2207
28.9755	395	1432	2206
28.9762	395	1432	2206
28.9768	395	1432	2206
28.9775	395	1432	2206
28.9782	395	1431	2206
28.9788	394	1431	2206
28.9795	394	1431	2207
28.9802	393	1430	2208
28.9808	393	1430	2208
28.9815	393	1430	2208
28.9822	392	1430	2208
28.9828	392	1430	2209
28.9835	392	1430	2209
28.9842	392	1431	2209
28.9848	392	1431	2209
28.9855	392	1431	2209
28.9862	393	1432	2210
28.9868	392	1432	2210
28.9875	392	1432	2211
28.9882	392	1432	2211
28.9888	392	1433	2212
28.9895	392	1433	2212
28.9902	392	1434	2213
28.9908	392	1436	2214
28.9915	393	1437	2215
28.9922	393	1438	2216
28.9928	394	1438	2217
28.9935	394	1439	2218
28.9942	395	1439	2219
28.9948	395	1439	2221
28.9955	396	1439	2224
28.9962	397	1439	2226
28.9968	397	1439	2229
28.9975	398	1439	2232
28.9982	399	1439	2235
28.9988	400	1439	2238
28.9995	401	1440	2241
29.0002	402	1440	2244
29.0008	403	1439	2246
29.0015	403	1439	2249
29.0022	404	1439	2251
29.0028	404	1440	2253
29.0035	405	1440	2255
29.0042	405	1440	2256
29.0048	405	1441	2258
29.0055	405	1441	2259
29.0062	406	1442	2261
29.0068	406	1442	2262
29.0075	407	1443	2264
29.0082	408	1443	2265
29.0088	408	1443	2267
29.0095	409	1444	2269
29.0102	409	1444	2271
29.0108	410	1445	2273
29.0115	410	1446	2275
29.0122	410	1447	2277
29.0128	411	1448	2279
29.0135	410	1449	2280
29.0142	411	1450	2281
29.0148	411	1451	2283
29.0155	411	1453	2285
29.0162	412	1455	2287
29.0168	413	1456	2289
29.0175	414	1458	2291
29.0182	415	1459	2293
29.0188	416	1460	2295
29.0195	417	1462	2298
29.0202	418	1463	2301
29.0208	419	1464	2303
29.0215	420	1465	2306
29.0222	420	1467	2309
29.0228	421	1469	2312
29.0235	422	1471	2315
29.0242	423	1473	2318
29.0248	424	1475	2322
29.0255	425	1477	2326
29.0262	426	1479	2330
29.0268	427	1481	2334
29.0275	428	1483	2339
29.0282	430	1486	2344
29.0288	431	1489	2350
29.0295	433	1491	2354
29.0302	434	1494	2359
29.0308	436	1498	2364
29.0315	437	1501	2369
29.0322	439	1504	2373
29.0328	441	1508	2378
29.0335	443	1511	2384
29.0342	445	1514	2389
29.0348	447	1518	2394
29.0355	449	1521	2400
29.0362	451	1525	2405
29.0368	453	1528	2411
29.0375	456	1531	2416
29.0382	458	1535	2420
29.0388	460	1538	2425
29.0395	463	1541	2430
29.0402	465	1545	2434
29.0408	468	1549	2438
29.0415	470	1553	2443
29.0422	472	1556	2447
29.0428	475	1560	2451
29.0435	477	1563	2455
29.0442	479	1566	2459
29.0448	482	1569	2463
29.0455	484	1572	2467
29.0462	486	1576	2471
29.0468	488	1579	2475
29.0475	490	1583	2479
29.0482	492	1587	2482
29.0488	494	1591	2486
29.0495	496	1595	2490
29.0502	498	1600	2494
29.0508	500	1605	2498
29.0515	502	1610	2502
29.0522	504	1615	2506
29.0528	506	1620	2510
29.0535	508	1625	2514
29.0542	510	1631	2518
29.0548	512	1636	2522
29.0555	513	1641	2526
29.0562	514	1646	2530
29.0568	516	1651	2534
29.0575	517	1656	2538
29.0582	518	1661	2541
29.0588	520	1666	2545
29.0595	522	1671	2548
29.0602	523	1677	2551
29.0608	525	1682	2554
29.0615	527	1687	2557
29.0622	528	1693	2560
29.0628	529	1699	2563
29.0635	531	1705	2565
29.0642	532	1711	2568
29.0648	534	1718	2570
29.0655	535	1724	2571
29.0662	536	1731	2573
29.0668	538	1738	2574
29.0675	539	1745	2575
29.0682	540	1752	2577
29.0688	541	1758	2579
29.0695	541	1765	2580
29.0702	542	1771	2582
29.0708	543	1778	2584
29.0715	543	1786	2586
29.0722	544	1793	2589
29.0728	545	1800	2591
29.0735	545	1808	2593
29.0742	546	1815	2595
29.0748	546	1822	2596
29.0755	547	1829	2597
29.0762	547	1836	2598
29.0768	547	1842	2598
29.0775	547	1848	2597
29.0782	548	1854	2597
29.0788	548	1859	2595
29.0795	548	1863	2594
29.0802	548	1868	2592
29.0808	548	1872	2590
29.0815	548	1875	2588
29.0822	547	1879	2586
29.0828	547	1882	2584
29.0835	547	1885	2581
29.0842	547	1888	2578
29.0848	546	1891	2575
29.0855	546	1895	2571
29.0862	545	1898	2568
29.0868	545	1901	2565
29.0875	544	1904	2562
29.0882	544	1907	2558
29.0888	543	1909	2554
29.0895	543	1911	2550
29.0902	542	1912	2546
29.0908	542	1912	2543
29.0915	541	1912	2539
29.0922	541	1912	2536
29.0928	540	1911	2532
29.0935	539	1909	2528
29.0942	538	1908	2524
29.0948	538	1906	2520
29.0955	537	1903	2517
29.0962	537	1901	2513
29.0968	536	1898	2509
29.0975	535	1896	2506
29.0982	534	1892	2502
29.0988	533	1889	2498
29.0995	532	1886	2494
29.1002	531	1882	2490
29.1008	529	1879	2486
29.1015	528	1875	2483
29.1022	526	1871	2479
29.1028	524	1868	2474
29.1035	522	1865	2470
29.1042	521	1861	2466
29.1048	519	1858	2461
29.1055	517	1855	2457
29.1062	515	1851	2452
29.1068	513	1848	2448
29.1075	511	1844	2443
29.1082	510	1841	2439
29.1088	507	1838	2434
29.1095	505	1834	2430
29.1102	503	1831	2425
29.1108	500	1828	2421
29.1115	498	1824	2416
29.1122	496	1821	2411
29.1128	493	1816	2407
29.1135	491	1811	2403
29.1142	489	1806	2399
29.1148	487	1800	2395
29.1155	485	1794	2391
29.1162	483	1788	2387
29.1168	481	1782	2384
29.1175	479	1775	2380
29.1182	478	1768	2378
29.1188	476	1762	2375
29.1195	474	1755	2372
29.1202	472	1748	2369
29.1208	470	1742	2366
29.1215	469	1735	2364
29.1222	468	1729	2362
29.1228	466	1723	2360
29.1235	465	1718	2359
29.1242	464	1712	2357
29.1248	463	1707	2356
29.1255	462	1701	2356
29.1262	461	1696	2356
29.1268	460	1691	2355
29.1275	459	1685	2355
29.1282	458	1680	2355
29.1288	457	1674	2355
29.1295	456	1669	2355
29.1302	456	1664	2355
29.1308	455	1659	2355
29.1315	454	1654	2354
29.1322	454	1650	2354
29.1328	453	1646	2353
29.1335	453	1642	2353
29.1342	452	1638	2353
29.1348	451	1634	2353
29.1355	451	1631	2353
29.1362	451	1628	2353
29.1368	450	1625	2353
29.1375	449	1622	2353
29.1382	448	1619	2353
29.1388	446	1617	2353
29.1395	444	1615	2353
29.1402	442	1614	2353
29.1408	440	1612	2353
29.1415	438	1611	2352
29.1422	437	1610	2351
29.1428	436	1609	2350
29.1435	435	1608	2349
29.1442	433	1607	2347
29.1448	432	1606	2346
29.1455	431	1606	2344
29.1462	430	1605	2343
29.1468	429	1603	2341
29.1475	427	1602	2340
29.1482	426	1601	2339
29.1488	425	1600	2337
29.1495	424	1599	2337
29.1502	423	1597	2336
29.1508	421	1596	2336
29.1515	420	1595	2335
29.1522	419	1593	2336
29.1528	418	1591	2336
29.1535	417	1588	2336
29.1542	416	1586	2336
29.1548	415	1584	2336
29.1555	414	1583	2336
29.1562	413	1582	2337
29.1568	413	1581	2337
29.1575	412	1579	2338
29.1582	411	1579	2338
29.1588	410	1578	2339
29.1595	410	1577	2340
29.1602	409	1576	2340
29.1608	409	1576	2341
29.1615	408	1575	2341
29.1622	407	1575	2342
29.1628	407	1574	2342
29.1635	406	1573	2343
29.1642	405	1573	2344
29.1648	405	1573	2345
29.1655	405	1573	2346
29.1662	405	1573	2348
29.1668	405	1574	2349
29.1675	406	1574	2349
29.1682	406	1575	2350
29.1688	407	1575	2350
29.1695	408	1575	2351
29.1702	408	1575	2351
29.1708	409	1576	2351
29.1715	410	1577	2351
29.1722	411	1577	2351
29.1728	412	1578	2351
29.1735	412	1579	2351
29.1742	413	1579	2351
29.1748	414	1579	2351
29.1755	415	1579	2351
29.1762	416	1578	2351
29.1768	418	1578	2351
29.1775	419	1577	2351
29.1782	421	1577	2352
29.1788	422	1576	2353
29.1795	424	1576	2354
29.1802	426	1575	2356
29.1808	427	1575	2357
29.1815	428	1575	2359
29.1822	429	1574	2360
29.1828	430	1574	2362
29.1835	430	1574	2363
29.1842	431	1574	2363
29.1848	431	1573	2364
29.1855	432	1573	2364
29.1862	432	1573	2364
29.1868	432	1573	2363
29.1875	432	1573	2363
29.1882	432	1573	2361
29.1888	433	1573	2360
29.1895	433	1574	2359
29.1902	434	1575	2357
29.1908	434	1575	2356
29.1915	435	1576	2355
29.1922	435	1577	2353
29.1928	436	1578	2351
29.1935	436	1579	2350
29.1942	437	1580	2349
29.1948	437	1581	2348
29.1955	437	1583	2346
29.1962	436	1584	2345
29.1968	437	1586	2343
29.1975	437	1587	2342
29.1982	438	1589	2341
29.1988	439	1591	2340
29.1995	440	1592	2338
29.2002	441	1593	2337
29.2008	442	1593	2337
29.2015	443	1594	2336
29.2022	444	1594	2335
29.2028	446	1594	2334
29.2035	447	1594	2334
29.2042	447	1594	2334
29.2048	449	1594	2335
29.2055	450	1594	2335
29.2062	451	1594	2335
29.2068	451	1594	2335
29.2075	452	1594	2335
29.2082	453	1593	2336
29.2088	453	1593	2337
29.2095	454	1592	2338
29.2102	454	1591	2339
29.2108	454	1590	2340
29.2115	454	1589	2341
29.2122	455	1587	2342
29.2128	455	1586	2343
29.2135	455	1585	2344
29.2142	456	1584	2345
29.2148	456	1583	2346
29.2155	457	1582	2346
29.2162	457	1581	2347
29.2168	457	1579	2347
29.2175	457	1578	2347
29.2182	458	1577	2347
29.2188	458	1575	2347
29.2195	459	1574	2346
29.2202	460	1573	2345
29.2208	461	1571	2344
29.2215	462	1570	2342
29.2222	463	1568	2340
29.2228	463	1566	2338
29.2235	464	1565	2336
29.2242	465	1563	2334
29.2248	466	1562	2332
29.2255	466	1561	2330
29.2262	466	1561	2328
29.2268	466	1560	2327
29.2275	466	1560	2325
29.2282	466	1559	2324
29.2288	465	1559	2323
29.2295	465	1559	2322
29.2302	465	1559	2321
29.2308	465	1559	2319
29.2315	465	1559	2318
29.2322	465	1559	2316
29.2328	464	1558	2314
29.2335	464	1558	2312
29.2342	463	1558	2310
29.2348	463	1558	2308
29.2355	462	1558	2305
29.2362	461	1557	2303
29.2368	460	1557	2300
29.2375	460	1556	2298
29.2382	459	1555	2296
29.2388	459	1555	2294
29.2395	458	1554	2292
29.2402	458	1553	2290
29.2408	457	1552	2288
29.2415	457	1551	2286
29.2422	457	1549	2285
29.2428	456	1548	2284
29.2435	456	1547	2283
29.2442	455	1546	2282
29.2448	455	1545	2282
29.2455	454	1544	2282
29.2462	453	1543	2282
29.2468	453	1542	2282
29.2475	452	1541	2281
29.2482	451	1540	2281
29.2488	451	1539	2281
29.2495	451	1539	2281
29.2502	450	1538	2280
29.2508	451	1538	2280
29.2515	451	1538	2280
29.2522	451	1538	2280
29.2528	451	1538	2280
29.2535	451	1538	2280
29.2542	450	1537	2280
29.2548	450	1537	2280
29.2555	450	1536	2279
29.2562	450	1535	2279
29.2568	450	1534	2278
29.2575	450	1533	2277
29.2582	450	1533	2277
29.2588	450	1532	2277
29.2595	451	1532	2277
29.2602	451	1531	2277
29.2608	451	1531	2277
29.2615	451	1530	2277
29.2622	451	1530	2277
29.2628	452	1529	2277
29.2635	452	1529	2277
29.2642	452	1529	2278
29.2648	453	1529	2278
29.2655	453	1528	2279
29.2662	453	1528	2279
29.2668	454	1527	2280
29.2675	454	1527	2281
29.2682	454	1527	2281
29.2688	454	1527	2282
29.2695	455	1527	2282
29.2702	455	1527	2283
29.2708	455	1528	2284
29.2715	455	1528	2284
29.2722	456	1528	2285
29.2728	456	1528	2286
29.2735	456	1528	2287
29.2742	456	1527	2288
29.2748	456	1527	2289
29.2755	456	1527	2290
29.2762	456	1528	2292
29.2768	456	1528	2293
29.2775	456	1528	2295
29.2782	456	1528	2296
29.2788	457	1528	2297
29.2795	457	1528	2299
29.2802	458	1527	2300
29.2808	459	1527	2302
29.2815	460	1527	2304
29.2822	460	1527	2306
29.2828	461	1527	2309
29.2835	462	1527	2311
29.2842	462	1527	2313
29.2848	462	1528	2316
29.2855	462	1528	2319
29.2862	462	1528	2323
29.2868	462	1527	2326
29.2875	462	1527	2330
29.2882	462	1527	2334
29.2888	462	1527	2338
29.2895	462	1527	2342
29.2902	462	1527	2347
29.2908	462	1528	2351
29.2915	462	1528	2355
29.2922	463	1529	2360
29.2928	463	1531	2365
29.2935	464	1532	2370
29.2942	464	1534	2375
29.2948	465	1537	2380
29.2955	466	1539	2385
29.2962	466	1542	2390
29.2968	467	1544	2395
29.2975	467	1547	2399
29.2982	467	1550	2404
29.2988	467	1553	2409
29.2995	467	1555	2413
29.3002	467	1558	2417
29.3008	467	1561	2420
29.3015	467	1563	2424
29.3022	467	1565	2427
29.3028	467	1568	2431
29.3035	467	1570	2434
29.3042	467	1573	2437
29.3048	467	1576	2440
29.3055	467	1579	2443
29.3062	466	1582	2446
29.3068	466	1585	2448
29.3075	466	1588	2451
29.3082	467	1591	2455
29.3088	467	1594	2458
29.3095	467	1597	2462
29.3102	468	1599	2466
29.3108	467	1602	2469
29.3115	467	1605	2473
29.3122	466	1609	2476
29.3128	466	1612	2479
29.3135	465	1616	2483
29.3142	465	1619	2487
29.3148	464	1623	2491
29.3155	464	1626	2496
29.3162	464	1630	2500
29.3168	463	1633	2504
29.3175	463	1635	2508
29.3182	463	1638	2513
29.3188	463	1640	2517
29.3195	462	1643	2521
29.3202	462	1645	2524
29.3208	462	1648	2528
29.3215	461	1650	2531
29.3222	461	1653	2535
29.3228	461	1656	2539
29.3235	462	1658	2544
29.3242	462	1661	2548
29.3248	462	1663	2553
29.3255	462	1666	2558
29.3262	462	1669	2564
29.3268	462	1671	2570
29.3275	462	1674	2576
29.3282	463	1677	2582
29.3288	463	1680	2588
29.3295	464	1682	2594
29.3302	464	1685	2599
29.3308	464	1687	2604
29.3315	464	1689	2609
[truncated: 20,502 more rows]

[truncated: 17 more sheets: Supplementary Figure 4a, Supplementary Figure 4e, Supplementary Figure 5a, Supplementary Figure 5b, Supplementary Figure 6a, Supplementary Figure 6b, Supplementary Figure 7a, Supplementary Figure 7b, Supplementary Figure 7c, Supplementary Figure 8a, Supplementary Figure 8c, Supplementary Figure 8d, Supplementary Figure 10a, Supplementary Figure 10g, Supplementary Figure 11d, Supplementary Figure 12a, Supplementary Figure 12d]
